# Supplementary material for: A portable, nanopore-based genotyping platform for near real-time detection of Puccinia graminis f. sp. tritici lineages and fungicide sensitivity
Source: BMC Genomics. 2025 Apr 1;26:327. doi: 10.1186/s12864-025-11428-w (PMC11959956; doi:10.1186/s12864-025-11428-w)
Supplement: Supplementary file 1 — Additional file 1: Tables S1-S10. Microsoft Excel Workbook containing 10 worksheets. Table S1: Description of Pgt isolates analysed in this study. Table S2: Percentage of reads aligned to the Pgt reference genome assembly CRL 75-36-700-3. Table S3: Amplification of polymorphic genes in Puccinia striiformis f. sp. tritici (Pst) from Pst-infected wheat field samples. Table S4: The 1,611 Pgt genes selected between 1 and 2 kb in length that had a minimum of 0.025 SNPs/bp variation between the 86 Pgt isolates analysed. Table S5: Pgt-infected wheat field samples collected in Kenya and Ethiopia and analysed using the Pgt MARPLE diagnostics platform. Table S6: Non-synonymous mutations previously reported in the fungicide target genes (Cyp51, SdhA, SdhB, SdhC and SdhD) from various fungal plant pathogens. Table S7: Location of fungicide target genes in the Pgt21-0 reference assembly. Table S8: Primer pairs and pooling strategy for the 276 Pgt genes included in the MARPLE diagnostics platform. Table S9: Annotation of the 276 polymorphic Pgt genes included in the MARPLE diagnostics platform. Table S10: A total of 39 of the 276 polymorphic Pgt genes encoded predicted secreted proteins. Table S11: Details of the known pathotypes of 16 additional Pgt isolates that had previously been typed to 9 major Pgt race groups, termed Clades I, II, III, IV, VI-A, VI-B, VI-C, VII, IX. [file 12864_2025_11428_MOESM1_ESM.xlsx]

## Sheet: Table S1
Table S1: Description of Pgt isolates analysed in this study.
Metadata												Analysis
ID	Date Collected	Country of Origin	Host	Host variety	Data type	Read length	Accession number	Bioproject	Centre	Instrument	Reference	Allele frequency check	Global population analysis	Low Gene Coverage	MARPLE Genetic Group
98	1978	AUS	Wheat	McNair	Genomic	250	SRR9029855	PRJNA516922	University of Minnesota	ILLUMINA HiSeq 2500	Li et al. (2019)	Y	Y	N	A
194	1969	AUS	Wheat	McNair	Genomic	150	SRR9029856	PRJNA516922	University of Minnesota	ILLUMINA NextSeq 500	Li et al. (2019)	Y	Y	N	A
21-0	1954	AUS	-	-	Genomic	250	SRR6242031	PRJNA415866	CSIRO	ILLUMINA HiSeq 2500	Sperschneider et al. (2021)	Y	Y	N	A
326-1-2-3-5-6	1969	AUS	-	-	Genomic	250	SRR6242032	PRJNA415866	CSIRO	ILLUMINA HiSeq 2500	Sperschneider et al. (2021)	Y	Y	N	A
34-2-12	1982	AUS	-	-	Transcriptomic	100	SRR6242048	PRJNA415866	CSIRO	ILLUMINA HiSeq 2000	Sperschneider et al. (2021)	Y	Y	N	A
34-2-12-13	1984	AUS	-	-	Transcriptomic	100	SRR6242033	PRJNA415866	CSIRO	ILLUMINA Genome Analyzer IIx	Sperschneider et al. (2021)	Y	Y	N	A
83KEN7A	1983	KEN	-	-	Genomic	101	SAMN00988974	PRJNA164521	Broad Institute	ILLUMINA HiSeq 2000	-	Y	Y	N	A
84CSK759C	1984	CSK	-	-	Genomic	101	SAMN00988982	PRJNA164537	Broad Institute	ILLUMINA HiSeq 2000	-	Y	Y	N	A
CZ-01	2010-05-17	CZE	Wheat	Samanta	Genomic	101	ERR2099117	PRJEB22223	John Innes Centre	ILLUMINA HiSeq 2500	Lewis et al. (2018)	Y	Y	N	A
Pgt279	2014	AUS	-	-	Genomic	250	SRR5883046	PRJNA396463	University of Sydney	ILLUMINA MiSeq	Chen et al. (2017)	Y	Y	N	A
Pgt632	2014	AUS	-	-	Genomic	250	SRR5883047	PRJNA396463	University of Sydney	ILLUMINA MiSeq	Chen et al. (2017)	Y	Y	N	A
SA-01	1981	ZAF	Wheat	SST66	Genomic	101	ERR2099140	PRJEB22223	John Innes Centre	ILLUMINA HiSeq 2500	Lewis et al. (2018)	Y	Y	N	A
SA-02	1984	ZAF	Triticale	SST44	Genomic	101	ERR2099141	PRJEB22223	John Innes Centre	ILLUMINA HiSeq 2500	Lewis et al. (2018)	Y	Y	N	A
SA-03	1988	ZAF	Triticale	Coorong	Genomic	101	ERR2099142	PRJEB22223	John Innes Centre	ILLUMINA HiSeq 2500	Lewis et al. (2018)	Y	Y	N	A
SA-04	2000	ZAF	Wheat	-	Genomic	101	ERR2099143	PRJEB22223	John Innes Centre	ILLUMINA HiSeq 2500	Lewis et al. (2018)	Y	Y	N	A
SA-05	2003	ZAF	Wheat	Kiewiet	Genomic	101	ERR2099144	PRJEB22223	John Innes Centre	ILLUMINA HiSeq 2500	Lewis et al. (2018)	Y	Y	N	A
SA-06	2005	ZAF	Wheat	Tobie	Genomic	101	ERR2099145	PRJEB22223	John Innes Centre	ILLUMINA HiSeq 2500	Lewis et al. (2018)	Y	Y	N	A
SA-07	2007	ZAF	Wheat	Pan 299	Genomic	101	ERR2099146	PRJEB22223	John Innes Centre	ILLUMINA HiSeq 2500	Lewis et al. (2018)	Y	Y	N	A
01TUR34A (Clade IX)	2001	TUR	-	-	Genomic	126	SRR17888348	PRJNA803546	Kansas State University	Illumina HiSeq 2500	Guo et al. (2022)	Y	Y	N	A (IX)
87ETH3008D (Clade IX)	1987	ETH	-	-	Genomic	126	SRR17888346	PRJNA803546	Kansas State University	Illumina HiSeq 2500	Guo et al. (2022)	Y	Y	N	A (IX)
83ETH6-1	1983	ETH	-	-	Genomic	101	SAMN00988972	PRJNA164517	Broad Institute	ILLUMINA HiSeq 2000	-	Y	Y	N	B
CZ-02	2013-06-18	CZE	Wheat	Fermi	Genomic	101	ERR2099118	PRJEB22223	John Innes Centre	ILLUMINA HiSeq 2500	Lewis et al. (2018)	Y	Y	N	B
CZ-03	2013-06-10	CZE	Wheat	Akteur	Genomic	101	ERR2099119	PRJEB22223	John Innes Centre	ILLUMINA HiSeq 2500	Lewis et al. (2018)	Y	Y	N	B
07KEN11-2	2007	KEN	-	-	Genomic	101	SAMN00988960	PRJNA164493	Broad Institute	ILLUMINA HiSeq 2000	-	Y	Y	N	C
07KEN24-4	2007	KEN	-	-	Genomic	101	SAMN00988968	PRJNA164509	Broad Institute	ILLUMINA HiSeq 2000	-	Y	Y	N	C
09TAN06-2	2009	TZA	-	-	Genomic	101	SAMN00988959	PRJNA164491	Broad Institute	ILLUMINA HiSeq 2000	-	Y	Y	N	C
09TAN10-1	2009	TZA	-	-	Genomic	101	SAMN00988963	PRJNA164499	Broad Institute	ILLUMINA HiSeq 2000	-	Y	Y	N	C
09TAN8-16	2009	TZA	-	-	Genomic	101	SAMN00988967	PRJNA164507	Broad Institute	ILLUMINA HiSeq 2000	-	Y	Y	N	C
72ETH11-4	1972	ETH	-	-	Genomic	101	SAMN00988981	PRJNA164535	Broad Institute	ILLUMINA HiSeq 2000	-	Y	Y	N	C
Eri-2010-13A	2010	ERI	-	-	Genomic	101	SAMN00988965	PRJNA164503	Broad Institute	ILLUMINA HiSeq 2000	-	Y	Y	N	C
ET-01	2014-05-16	ETH	Wheat	Kingbird	Transcriptomic	101	ERR2099120	PRJEB22223	John Innes Centre	ILLUMINA HiSeq 2500	Lewis et al. (2018)	Y	Y	N	C
ET-02	2014-05-16	ETH	Wheat	Kingbird	Transcriptomic	101	ERR2099121	PRJEB22223	John Innes Centre	ILLUMINA HiSeq 2500	Lewis et al. (2018)	Y	Y	N	C
Ken2010-10A	2010	KEN	-	-	Genomic	101	SAMN00988966	PRJNA164505	Broad Institute	ILLUMINA HiSeq 2000	-	Y	Y	N	C
Ug99	1999	UGA	Wheat	McNair	Genomic	151	SRR9024786	PRJNA516922	University of Minnesota	ILLUMINA NextSeq 550	Li et al. (2019)	Y	Y	N	C
UVPgt55	2000	ZAF	Wheat	McNair	Genomic	151	SRR9024811	PRJNA516922	University of Minnesota	ILLUMINA NextSeq 550	Li et al. (2019)	Y	Y	N	C
UVPgt59	2007	ZAF	Wheat	McNair	Genomic	151	SRR9024812	PRJNA516922	University of Minnesota	ILLUMINA NextSeq 550	Li et al. (2019)	Y	Y	N	C
UVPgt60	2009	ZAF	Wheat	McNair	Genomic	151	SRR9024809	PRJNA516922	University of Minnesota	ILLUMINA NextSeq 550	Li et al. (2019)	Y	Y	N	C
UVPgt61	2010	ZAF	Wheat	McNair	Genomic	151	SRR9024810	PRJNA516922	University of Minnesota	ILLUMINA NextSeq 550	Li et al. (2019)	Y	Y	N	C
04KEN15604 (Clade I)	2004	KEN	-	-	Genomic	126	SRR17888337	PRJNA803546	Kansas State University	Illumina HiSeq 2500	Guo et al. (2022)	Y	Y	N	C (I)
06KEN19V3 (Clade I)	2006	KEN	-	-	Genomic	151	SRR17888316	PRJNA803546	Kansas State University	Illumina HiSeq 2500	Guo et al. (2022)	Y	Y	N	C (I)
06ND76C	2006	USA	-	-	Genomic	101	SAMN00988993	PRJNA164559	Broad Institute	ILLUMINA HiSeq 2000	-	Y	Y	N	D
126-6711	1926	AUS	-	-	Genomic	76	SAMN02887294	PRJNA253722	Broad Institute	ILLUMINA Genome Analyzer II	Li et al. (2019)	Y	Y	N	D
59KS19	1959	USA	-	-	Genomic	101	SAMN00988992	PRJNA164557	Broad Institute	ILLUMINA HiSeq 2000	-	Y	Y	N	D
59OH5B	1959	USA	-	-	Genomic	101	SAMN00989000	PRJNA164573	Broad Institute	ILLUMINA HiSeq 2000	-	Y	Y	N	D
71MN603-2	1971	USA	-	-	Genomic	101	SAMN00989001	PRJNA164575	Broad Institute	ILLUMINA HiSeq 2000	-	Y	Y	N	D
96ZIM2A	1996	ZWE	-	-	Genomic	101	SAMN00988971	PRJNA164515	Broad Institute	ILLUMINA HiSeq 2000	-	Y	Y	N	D
US-01	1990-92	USA	Wheat	-	Genomic	150	ERR2099154	PRJEB22223	John Innes Centre	ILLUMINA HiSeq 2500	Lewis et al. (2018)	Y	Y	N	D
73WA399C (Clade VI-C)	1973	USA	-	-	Genomic	151	SRR17888373	PRJNA803546	Kansas State University	Illumina HiSeq 2500	Guo et al. (2022)	Y	Y	N	D (VI-C)
76WA1433B (Clade VI-C)	1976	USA	-	-	Genomic	151	SRR17888364	PRJNA803546	Kansas State University	Illumina HiSeq 2500	Guo et al. (2022)	Y	Y	N	D (VI-C)
60IRN10B	1960	IRN	-	-	Genomic	101	SAMN00988980	PRJNA164533	Broad Institute	ILLUMINA HiSeq 2000	-	Y	Y	N	E
84KEN8C	1984	KEN	-	-	Genomic	101	SAMN00988987	PRJNA164547	Broad Institute	ILLUMINA HiSeq 2000	-	Y	Y	N	E
86MAR185C	1986	MAR	-	-	Genomic	101	SAMN00988991	PRJNA164555	Broad Institute	ILLUMINA HiSeq 2000	-	Y	Y	N	E
H-01	2002-07-23	HUN	Wheat	-	Genomic	150	ERR2099135	PRJEB22223	John Innes Centre	ILLUMINA HiSeq 2500	Lewis et al. (2018)	Y	Y	N	F
01MN84A1-2	2001	USA	-	-	Genomic	101	SAMN00988997	PRJNA164567	Broad Institute	ILLUMINA HiSeq 2000	-	Y	Y	N	G
56SD37B	1956	USA	-	-	Genomic	101	SAMN00989004	PRJNA164581	Broad Institute	ILLUMINA HiSeq 2000	-	Y	Y	N	G
77ND82A	1977	USA	-	-	Genomic	101	SAMN00988994	PRJNA164561	Broad Institute	ILLUMINA HiSeq 2000	-	Y	Y	N	G
00M063C (Clade VI-B)	2000	USA	-	-	Genomic	126	SRR17888393	PRJNA803546	Kansas State University	Illumina HiSeq 2500	Guo et al. (2022)	Y	Y	N	G (VI-B)
09ID073-2 (Clade VI-B)	2009	USA	-	-	Genomic	126	SRR17888390	PRJNA803546	Kansas State University	Illumina HiSeq 2500	Guo et al. (2022)	Y	Y	N	G (VI-B)
01MN84-A-1-2 (Clade VII)	2001	USA	-	-	Genomic	151	SRR17888381	PRJNA803546	Kansas State University	Illumina HiSeq 2500	Guo et al. (2022)	Y	Y	N	G (VII)
81BRA38A (Clade VII)	1981	BRA	-	-	Genomic	151	SRR17888358	PRJNA803546	Kansas State University	Illumina HiSeq 2500	Guo et al. (2022)	Y	Y	N	G (VII)
ISR2147	-	ISR	-	-	Genomic	101	SAMN00988984	PRJNA164541	Broad Institute	ILLUMINA HiSeq 2000	-	Y	Y	N	H
ISR2164	-	ISR	-	-	Genomic	101	SAMN00988985	PRJNA164543	Broad Institute	ILLUMINA HiSeq 2000	-	Y	Y	N	H
IT-01	2016-05-22	ITA	Wheat	-	Transcriptomic	101	ERR2099149	PRJEB22223	John Innes Centre	ILLUMINA HiSeq 2500	Lewis et al. (2018)	Y	Y	N	H
IT-02	2016-05-22	ITA	Wheat	-	Transcriptomic	101	ERR2099150	PRJEB22223	John Innes Centre	ILLUMINA HiSeq 2500	Lewis et al. (2018)	Y	Y	N	H
IT-03	2016-05-22	ITA	Wheat	-	Transcriptomic	101	ERR2099151	PRJEB22223	John Innes Centre	ILLUMINA HiSeq 2500	Lewis et al. (2018)	Y	Y	N	H
IT-04	2016-05-22	ITA	Wheat	-	Transcriptomic	101	ERR2099152	PRJEB22223	John Innes Centre	ILLUMINA HiSeq 2500	Lewis et al. (2018)	Y	Y	N	H
86PAK1030A	1986	PAK	-	-	Genomic	101	SAMN00988977	PRJNA164527	Broad Institute	ILLUMINA HiSeq 2000	-	Y	Y	N	I
IS-02	2005	ISR	Wild Emmer	-	Genomic	101	ERR2099131	PRJEB22223	John Innes Centre	ILLUMINA HiSeq 2500	Lewis et al. (2018)	Y	Y	N	I
IS-03	2006	ISR	﻿Bread wheat	land race from Lebanon	Genomic	101	ERR2099132	PRJEB22223	John Innes Centre	ILLUMINA HiSeq 2500	Lewis et al. (2018)	Y	Y	N	I
84MAR10A (Clade III)	1984	MAR	-	-	Genomic	151	SRR17888350	PRJNA803546	Kansas State University	Illumina HiSeq 2500	Guo et al. (2022)	Y	Y	N	I (III)
87MDG1054A (Clade III)	1987	MDG	-	-	Genomic	126	SRR17888344	PRJNA803546	Kansas State University	Illumina HiSeq 2500	Guo et al. (2022)	Y	Y	N	I (III)
DK-01	2013-08-26	DNK	Wheat	Kolbe	Transcriptomic	101	ERR2099114	PRJEB22223	John Innes Centre	ILLUMINA HiSeq 2500	Lewis et al. (2018)	Y	Y	N	J
DK-02	2013-08-26	DNK	Wheat	Borre	Transcriptomic	101	ERR2099115	PRJEB22223	John Innes Centre	ILLUMINA HiSeq 2500	Lewis et al. (2018)	Y	Y	N	J
ET-03	2015-11-23	ETH	Durum wheat	-	Transcriptomic	101	ERR2099122	PRJEB22223	John Innes Centre	ILLUMINA HiSeq 2500	Lewis et al. (2018)	Y	Y	N	J
ET-04	2015-11-23	ETH	Durum wheat	-	Transcriptomic	101	ERR2099123	PRJEB22223	John Innes Centre	ILLUMINA HiSeq 2500	Lewis et al. (2018)	Y	Y	N	J
IR-02	2015-07-01	IRN	﻿Bread wheat	Tajan	Genomic	150	ERR2099125	PRJEB22223	John Innes Centre	ILLUMINA HiSeq 2500	Lewis et al. (2018)	Y	Y	N	J
IR-03	2015-06-16	IRN	﻿Bread wheat	an experimental genotype	Genomic	150	ERR2099126	PRJEB22223	John Innes Centre	ILLUMINA HiSeq 2500	Lewis et al. (2018)	Y	Y	N	J
IR-04	2015-06-20	IRN	﻿Bread wheat	an experimental genotype	Genomic	150	ERR2099127	PRJEB22223	John Innes Centre	ILLUMINA HiSeq 2500	Lewis et al. (2018)	Y	Y	N	J
IR-05	2009-04-13	IRN	﻿Bread wheat	-	Genomic	150	ERR2099128	PRJEB22223	John Innes Centre	ILLUMINA HiSeq 2500	Lewis et al. (2018)	Y	Y	N	J
IR-06	2015-06-02	IRN	﻿Bread wheat	Morvarid	Genomic	150	ERR2099129	PRJEB22223	John Innes Centre	ILLUMINA HiSeq 2500	Lewis et al. (2018)	Y	Y	N	J
SE-01	2014-07-30	SWE	Wheat	Julius	Transcriptomic	101	ERR2099116	PRJEB22223	John Innes Centre	ILLUMINA HiSeq 2500	Lewis et al. (2018)	Y	Y	N	J
UK-01	July, 2013	GBR	Wheat	-	Transcriptomic	101	ERR2099153	PRJEB22223	John Innes Centre	ILLUMINA HiSeq 2500	Lewis et al. (2018)	Y	Y	N	J
13ETH22-2 (Clade IV)	2013	ETH	-	-	Genomic	126	SRR17888387	PRJNA803546	Kansas State University	Illumina HiSeq 2500	Guo et al. (2022)	Y	Y	N	J (IV)
13GER17-2 (Clade IV)	2013	DEU	-	-	Genomic	151	SRR17888384	PRJNA803546	Kansas State University	Illumina HiSeq 2500	Guo et al. (2022)	Y	Y	N	J (IV)
09ETH8-3	2009	ETH	-	-	Genomic	101	SAMN00988979	PRJNA164531	Broad Institute	ILLUMINA HiSeq 2000	-	Y	Y	N	K
80MAR33B	1980	MAR	-	-	Genomic	101	SAMN00988976	PRJNA164525	Broad Institute	ILLUMINA HiSeq 2000	-	Y	Y	N	K
84CSK764-3	1984	CSK	-	-	Genomic	101	SAMN00988990	PRJNA164553	Broad Institute	ILLUMINA HiSeq 2000	-	Y	Y	N	K
84ETH19A	1984	ETH	-	-	Genomic	101	SAMN00988983	PRJNA164539	Broad Institute	ILLUMINA HiSeq 2000	-	Y	Y	N	K
85MAR42-2	1985	MAR	-	-	Genomic	101	SAMN00988975	PRJNA164523	Broad Institute	ILLUMINA HiSeq 2000	-	Y	Y	N	K
86ITA1042A	1986	ITA	-	-	Genomic	101	SAMN00988978	PRJNA164529	Broad Institute	ILLUMINA HiSeq 2000	-	Y	Y	N	K
87KEN11-4	1987	KEN	-	-	Genomic	101	SAMN00988973	PRJNA164519	Broad Institute	ILLUMINA HiSeq 2000	-	Y	Y	N	K
87KEN3018-4	1987	KEN	-	-	Genomic	101	SAMN00988986	PRJNA164545	Broad Institute	ILLUMINA HiSeq 2000	-	Y	Y	N	K
IR-01	2015-06-02	IRN	﻿Bread wheat	An elite line	Genomic	150	ERR2099124	PRJEB22223	John Innes Centre	ILLUMINA HiSeq 2500	Lewis et al. (2018)	Y	Y	N	K
84KEN8B (Clade II)	1984	KEN	-	-	Genomic	126	SRR17888351	PRJNA803546	Kansas State University	Illumina HiSeq 2500	Guo et al. (2022)	Y	Y	N	K (II)
87KEN3018-1 (Clade II)	1987	KEN	-	-	Genomic	151	SRR17888345	PRJNA803546	Kansas State University	Illumina HiSeq 2500	Guo et al. (2022)	Y	Y	N	K (II)
65SD2	1965	USA	-	-	Genomic	101	SAMN00989003	PRJNA164579	Broad Institute	ILLUMINA HiSeq 2000	-	Y	Y	N	L
74MN1409	1974	USA	-	-	Genomic	101	SAMN00988996	PRJNA164565	Broad Institute	ILLUMINA HiSeq 2000	-	Y	Y	N	L
75MN68C	1975	USA	-	-	Genomic	101	SAMN00988999	PRJNA164571	Broad Institute	ILLUMINA HiSeq 2000	-	Y	Y	N	L
99KS76A	1999	USA	-	-	Genomic	101	SAMN00988995	PRJNA164563	Broad Institute	ILLUMINA HiSeq 2000	-	Y	Y	N	L
M-01	1988, 1989	MEX	﻿Bread wheat	-	Genomic	150	ERR2099133	PRJEB22223	John Innes Centre	ILLUMINA HiSeq 2500	Lewis et al. (2018)	Y	Y	N	L
UR-01	2011	URY	Wheat	-	Genomic	101	ERR2099147	PRJEB22223	John Innes Centre	ILLUMINA HiSeq 2500	Lewis et al. (2018)	Y	Y	N	L
UR-02	2011	URY	Wheat	-	Genomic	101	ERR2099148	PRJEB22223	John Innes Centre	ILLUMINA HiSeq 2500	Lewis et al. (2018)	Y	Y	N	L
69KS170 (Clade VI-A)	1969	USA	-	-	Genomic	126	SRR17888379	PRJNA803546	Kansas State University	Illumina HiSeq 2500	Guo et al. (2022)	Y	Y	N	L (VI-A)
74MN1409 (Clade VI-A)	1974	USA	-	-	Genomic	151	SRR17888372	PRJNA803546	Kansas State University	Illumina HiSeq 2500	Guo et al. (2022)	Y	Y	N	L (VI-A)
P1_15_15_HWN2GCCXX_L4	2018	PAK	Wheat	SST66	Genomic	150	ERR2099136	PRJEB22223	John Innes Centre	ILLUMINA HiSeq 2500	Lewis et al. (2018)	N	N	N
PGT21-0_germinated_spore_RNA_15h_HiSeq_100PE_rep1	2017	AUS	Wheat	Sonora	Transcriptomic	101	SRR6242042	PRJNA415866	CSIRO	ILLUMINA HiSeq 2000	Sperschneider et al. (2021)	Y	N	Y
PGT21-0_RNA_inplanta_SIP_75bp_single	2017	AUS	Wheat	Morocco	Transcriptomic	75	SRR6242029	PRJNA415866	CSIRO	ILLUMINA Genome Analyzer II	Sperschneider et al. (2021)	Y	N	Y
PGT21-0-Sonora_RNA_5DPI_HiSeq_100S_rep2	2017	AUS	Wheat	Sonora	Transcriptomic	100	SRR6242057	PRJNA415866	CSIRO	ILLUMINA HiSeq 2500	Sperschneider et al. (2021)	Y	N	Y
93_F2_ZX107_017	2012	-	-	-	Genomic	76	SRR611392	PRJNA78923	Broad Institute	ILLUMINA HiSeq 2000	-	N	N	N
Morocco-MCCFC_12h-rep1	2016	USA	Wheat	Morocco	Transcriptomic	98	SRR5010570	PRJNA347320	Kansas State University	ILLUMINA HiSeq 2000	Rutter et al. (2017)	Y	N	Y
Morocco-MCCFC_12h-rep2	2016	USA	Wheat	Morocco	Transcriptomic	98	SRR5010589	PRJNA347320	Kansas State University	ILLUMINA HiSeq 2000	Rutter et al. (2017)	Y	N	Y
Morocco-MCCFC_12h-rep3	2016	USA	Wheat	Morocco	Transcriptomic	97	SRR5010606	PRJNA347320	Kansas State University	ILLUMINA HiSeq 2000	Rutter et al. (2017)	Y	N	Y
Morocco-MCCFC_24h-rep1	2016	USA	Wheat	Morocco	Transcriptomic	100	SRR5010600	PRJNA347320	Kansas State University	ILLUMINA HiSeq 2000	Rutter et al. (2017)	Y	N	Y
Morocco-MCCFC_24h-rep2	2016	USA	Wheat	Morocco	Transcriptomic	94	SRR5010575	PRJNA347320	Kansas State University	ILLUMINA HiSeq 2000	Rutter et al. (2017)	Y	N	Y
Morocco-MCCFC_24h-rep3	2016	USA	Wheat	Morocco	Transcriptomic	100	SRR5010587	PRJNA347320	Kansas State University	ILLUMINA HiSeq 2000	Rutter et al. (2017)	Y	N	Y
Morocco-MCCFC_48h-rep1	2016	USA	Wheat	Morocco	Transcriptomic	97	SRR5010574	PRJNA347320	Kansas State University	ILLUMINA HiSeq 2000	Rutter et al. (2017)	Y	N	Y
Morocco-MCCFC_72h-rep1	2016	USA	Wheat	Morocco	Transcriptomic	101	SRR5010577	PRJNA347320	Kansas State University	ILLUMINA HiSeq 2000	Rutter et al. (2017)	Y	N	Y
Morocco-MCCFC_72h-rep3	2016	USA	Wheat	Morocco	Transcriptomic	101	SRR5010591	PRJNA347320	Kansas State University	ILLUMINA HiSeq 2000	Rutter et al. (2017)	Y	N	Y
Morocco-MCCFC_96h-rep1	2016	USA	Wheat	Morocco	Transcriptomic	98	SRR5010576	PRJNA347320	Kansas State University	ILLUMINA HiSeq 2000	Rutter et al. (2017)	Y	N	Y
Morocco-MCCFC_96h-rep2	2016	USA	Wheat	Morocco	Transcriptomic	89	SRR5010603	PRJNA347320	Kansas State University	ILLUMINA HiSeq 2000	Rutter et al. (2017)	Y	N	Y
Morocco-MCCFC_96h-rep3	2016	USA	Wheat	Morocco	Transcriptomic	101	SRR5010573	PRJNA347320	Kansas State University	ILLUMINA HiSeq 2000	Rutter et al. (2017)	Y	N	Y
Morocco-RKQQC_12h-rep2	2016	USA	Wheat	Morocco	Transcriptomic	99	SRR5010581	PRJNA347320	Kansas State University	ILLUMINA HiSeq 2000	Rutter et al. (2017)	Y	N	Y
Morocco-RKQQC_12h-rep3	2016	USA	Wheat	Morocco	Transcriptomic	97	SRR5010595	PRJNA347320	Kansas State University	ILLUMINA HiSeq 2000	Rutter et al. (2017)	Y	N	Y
Morocco-RKQQC_48h-rep3	2016	USA	Wheat	Morocco	Transcriptomic	94	SRR5010572	PRJNA347320	Kansas State University	ILLUMINA HiSeq 2000	Rutter et al. (2017)	Y	N	Y
Morocco-RKQQC_72h-rep2	2016	USA	Wheat	Morocco	Transcriptomic	100	SRR5010586	PRJNA347320	Kansas State University	ILLUMINA HiSeq 2000	Rutter et al. (2017)	Y	N	Y
Morocco-RKQQC_72h-rep3	2016	USA	Wheat	Morocco	Transcriptomic	100	SRR5010590	PRJNA347320	Kansas State University	ILLUMINA HiSeq 2000	Rutter et al. (2017)	Y	N	Y
Morocco-RKQQC_96h-rep1	2016	USA	Wheat	Morocco	Transcriptomic	101	SRR5010604	PRJNA347320	Kansas State University	ILLUMINA HiSeq 2000	Rutter et al. (2017)	Y	N	Y
Morocco-RKQQC_96h-rep2	2016	USA	Wheat	Morocco	Transcriptomic	101	SRR5010594	PRJNA347320	Kansas State University	ILLUMINA HiSeq 2000	Rutter et al. (2017)	Y	N	Y
Morocco-RKQQC_96h-rep3	2016	USA	Wheat	Morocco	Transcriptomic	101	SRR5010583	PRJNA347320	Kansas State University	ILLUMINA HiSeq 2000	Rutter et al. (2017)	Y	N	Y
P2_15_35_HWN2GCCXX_L4	2018	PAK	Wheat	SST44	Genomic	150	ERR2099137	PRJEB22223	John Innes Centre	ILLUMINA HiSeq 2500	Lewis et al. (2018)	N	N	N
P3_15_67_HWN2GCCXX_L5	2018	PAK	Triticale	Coorong	Genomic	150	ERR2099138	PRJEB22223	John Innes Centre	ILLUMINA HiSeq 2500	Lewis et al. (2018)	N	N	N
PGT126_RNA_inplanta_SIP_75bp_single	2017	AUS	Wheat	Morocco	Transcriptomic	75	SRR6242027	PRJNA415866	CSIRO	ILLUMINA Genome Analyzer II	Sperschneider et al. (2021)	Y	N	Y
PGT194_RNA_inplanta_SIP_75bp_single	2017	AUS	Wheat	Morocco	Transcriptomic	75	SRR6242028	PRJNA415866	CSIRO	ILLUMINA Genome Analyzer II	Sperschneider et al. (2021)	Y	N	Y
PGT21-0_germinated_spore_RNA_15h_HiSeq_100PE_rep2	2017	AUS	Wheat	Sonora	Transcriptomic	101	SRR6242043	PRJNA415866	CSIRO	ILLUMINA HiSeq 2000	Sperschneider et al. (2021)	Y	N	Y
PGT21-0_germinated_spore_RNA_15h_HiSeq_100PE_rep3	2017	AUS	Wheat	Sonora	Transcriptomic	101	SRR6242044	PRJNA415866	CSIRO	ILLUMINA HiSeq 2000	Sperschneider et al. (2021)	Y	N	Y
PGT21-0_Sonora_haustoria_RNA_10DPI_HiSeq_100PE_rep1	2017	AUS	Wheat	Sonora	Transcriptomic	101	SRR6242045	PRJNA415866	CSIRO	ILLUMINA HiSeq 2000	Sperschneider et al. (2021)	Y	N	Y
PGT21-0_Sonora_haustoria_RNA_10DPI_HiSeq_100PE_rep2	2017	AUS	Wheat	Sonora	Transcriptomic	101	SRR6242038	PRJNA415866	CSIRO	ILLUMINA HiSeq 2000	Sperschneider et al. (2021)	Y	N	Y
PGT21-0_Sonora_haustoria_RNA_10DPI_HiSeq_100PE_rep3	2017	AUS	Wheat	Sonora	Transcriptomic	101	SRR6242039	PRJNA415866	CSIRO	ILLUMINA HiSeq 2000	Sperschneider et al. (2021)	Y	N	Y
PGT21-0-Sonora_RNA_2DPI_HiSeq_100S_rep1	2017	AUS	Wheat	Sonora	Transcriptomic	100	SRR6242047	PRJNA415866	CSIRO	ILLUMINA HiSeq 2500	Sperschneider et al. (2021)	N	N	N
PGT21-0-Sonora_RNA_2DPI_HiSeq_100S_rep2	2017	AUS	Wheat	Sonora	Transcriptomic	100	SRR6242050	PRJNA415866	CSIRO	ILLUMINA HiSeq 2500	Sperschneider et al. (2021)	N	N	N
PGT21-0-Sonora_RNA_2DPI_HiSeq_100S_rep3	2017	AUS	Wheat	Sonora	Transcriptomic	100	SRR6242049	PRJNA415866	CSIRO	ILLUMINA HiSeq 2500	Sperschneider et al. (2021)	N	N	N
PGT21-0-Sonora_RNA_3DPI_HiSeq_100S_rep1	2017	AUS	Wheat	Sonora	Transcriptomic	100	SRR6242052	PRJNA415866	CSIRO	ILLUMINA HiSeq 2500	Sperschneider et al. (2021)	N	N	N
PGT21-0-Sonora_RNA_3DPI_HiSeq_100S_rep2	2017	AUS	Wheat	Sonora	Transcriptomic	100	SRR6242051	PRJNA415866	CSIRO	ILLUMINA HiSeq 2500	Sperschneider et al. (2021)	N	N	N
PGT21-0-Sonora_RNA_3DPI_HiSeq_100S_rep3	2017	AUS	Wheat	Sonora	Transcriptomic	100	SRR6242054	PRJNA415866	CSIRO	ILLUMINA HiSeq 2500	Sperschneider et al. (2021)	N	N	N
PGT21-0-Sonora_RNA_4DPI_HiSeq_100S_rep1	2017	AUS	Wheat	Sonora	Transcriptomic	100	SRR6242053	PRJNA415866	CSIRO	ILLUMINA HiSeq 2500	Sperschneider et al. (2021)	Y	N	Y
PGT21-0-Sonora_RNA_4DPI_HiSeq_100S_rep2	2017	AUS	Wheat	Sonora	Transcriptomic	100	SRR6242056	PRJNA415866	CSIRO	ILLUMINA HiSeq 2500	Sperschneider et al. (2021)	Y	N	Y
PGT21-0-Sonora_RNA_4DPI_HiSeq_100S_rep3	2017	AUS	Wheat	Sonora	Transcriptomic	100	SRR6242055	PRJNA415866	CSIRO	ILLUMINA HiSeq 2500	Sperschneider et al. (2021)	Y	N	Y
PGT21-0-Sonora_RNA_5DPI_HiSeq_100S_rep1	2017	AUS	Wheat	Sonora	Transcriptomic	100	SRR6242058	PRJNA415866	CSIRO	ILLUMINA HiSeq 2500	Sperschneider et al. (2021)	Y	N	Y
PGT21-0-Sonora_RNA_5DPI_HiSeq_100S_rep3	2017	AUS	Wheat	Sonora	Transcriptomic	100	SRR6242061	PRJNA415866	CSIRO	ILLUMINA HiSeq 2500	Sperschneider et al. (2021)	Y	N	Y
PGT21-0-Sonora_RNA_6DPI_HiSeq_100S_rep1	2017	AUS	Wheat	Sonora	Transcriptomic	100	SRR6242062	PRJNA415866	CSIRO	ILLUMINA HiSeq 2500	Sperschneider et al. (2021)	Y	N	Y
PGT21-0-Sonora_RNA_6DPI_HiSeq_100S_rep2	2017	AUS	Wheat	Sonora	Transcriptomic	100	SRR6242059	PRJNA415866	CSIRO	ILLUMINA HiSeq 2500	Sperschneider et al. (2021)	Y	N	Y
PGT21-0-Sonora_RNA_6DPI_HiSeq_100S_rep3	2017	AUS	Wheat	Sonora	Transcriptomic	100	SRR6242060	PRJNA415866	CSIRO	ILLUMINA HiSeq 2500	Sperschneider et al. (2021)	Y	N	Y
PGT21-0-Sonora_RNA_7DPI_HiSeq_100S_rep1	2017	AUS	Wheat	Sonora	Transcriptomic	100	SRR6242035	PRJNA415866	CSIRO	ILLUMINA HiSeq 2500	Sperschneider et al. (2021)	Y	N	Y
PGT21-0-Sonora_RNA_7DPI_HiSeq_100S_rep2	2017	AUS	Wheat	Sonora	Transcriptomic	100	SRR6242037	PRJNA415866	CSIRO	ILLUMINA HiSeq 2500	Sperschneider et al. (2021)	Y	N	Y
PGT21-0-Sonora_RNA_7DPI_HiSeq_100S_rep3	2017	AUS	Wheat	Sonora	Transcriptomic	100	SRR6242063	PRJNA415866	CSIRO	ILLUMINA HiSeq 2500	Sperschneider et al. (2021)	Y	N	Y
Pool1-Ind2	2017	USA	-	-	Transcriptomic	101	SRR3233295	PRJNA313195	Kansas State University	ILLUMINA HiSeq 2000	-	Y	N	Y
Pool3-Ind12	2017	USA	-	-	Transcriptomic	101	SRR3233284	PRJNA313195	Kansas State University	ILLUMINA HiSeq 2000	-	Y	N	Y
Pool4-Ind14	2017	USA	-	-	Transcriptomic	101	SRR3233285	PRJNA313195	Kansas State University	ILLUMINA HiSeq 2000	-	Y	N	Y
Pool4-Ind15	2017	USA	-	-	Transcriptomic	101	SRR3233294	PRJNA313195	Kansas State University	ILLUMINA HiSeq 2000	-	Y	N	Y
SBPK_P5_HWN2GCCXX_L4	2018	PAK	Barley	-	Genomic	150	ERR2099139	PRJEB22223	John Innes Centre	ILLUMINA HiSeq 2500	Lewis et al. (2018)	N	N	N
SE-02	2008-08-11	SWE	Oat	Ingeborg	Genomic	-	ERR2099155	PRJEB22223	John Innes Centre	ILLUMINA HiSeq 2500	Lewis et al. (2018)	Y	Y	N
SE-03	2008-08-06	SWE	Oat	-	Genomic	-	ERR2099156	PRJEB22223	John Innes Centre	ILLUMINA HiSeq 2500	Lewis et al. (2018)	Y	Y	N
Solexa-17669	2014	AUS	-	-	Genomic	76	SRR1593672	PRJNA253722	Broad Institute	ILLUMINA Genome Analyzer II	Li et al. (2019)	N	N	N
Solexa-17669	2014	AUS	-	-	Genomic	76	SRR1593675	PRJNA253722	Broad Institute	ILLUMINA Genome Analyzer II	Li et al. (2019)	N	N	N
Solexa-17669	2014	AUS	-	-	Genomic	76	SRR1593676	PRJNA253722	Broad Institute	ILLUMINA Genome Analyzer II	Li et al. (2019)	N	N	N
Solexa-17669	2014	AUS	-	-	Genomic	76	SRR1593701	PRJNA253722	Broad Institute	ILLUMINA Genome Analyzer II	Li et al. (2019)	N	N	N
Solexa-9180	2014	AUS	-	-	Genomic	76	SRR1593679	PRJNA253722	Broad Institute	ILLUMINA Genome Analyzer II	Li et al. (2019)	Y	N	Y
1. Li, F., Upadhyaya, N.M., Sperschneider, J. et al. Emergence of the Ug99 lineage of the wheat stem rust pathogen through somatic hybridisation. Nat Commun 10, 5068 (2019). https://doi.org/10.1038/s41467-019-12927-7 2. Guo, Y., Betzen, B., Salcedo, A. et al. Population genomics of Puccinia graminis f.sp. tritici highlights the role of admixture in the origin of virulent wheat rust races. Nat Com…

## Sheet: Table S2
Table S2: Percentage of reads aligned to the Pgt reference genome assembly CRL 75-36-700-3.
Accession number	Number of mapped reads	% of mapped reads	Mean coverage	Data type
ERR2099114	22615574	33.58	19.5819	Transcriptomic
ERR2099115	33589600	70.54	31.6605	Transcriptomic
ERR2099116	28172070	38.58	24.0536	Transcriptomic
ERR2099117	22262879	87.75	71.5778	Genomic
ERR2099118	18984924	87.14	65.8985	Genomic
ERR2099119	19835183	86.97	67.3571	Genomic
ERR2099120	24070376	79.26	33.28	Transcriptomic
ERR2099121	27137136	82.08	33.9739	Transcriptomic
ERR2099122	20617550	35.05	19.6746	Transcriptomic
ERR2099123	22225924	45.26	25.0471	Transcriptomic
ERR2099124	23674147	65.66	81.0122	Genomic
ERR2099125	21282073	56.88	78.0664	Genomic
ERR2099126	32237947	66.3	82.0492	Genomic
ERR2099127	17245583	34.84	74.403	Genomic
ERR2099128	24365244	69.71	79.4351	Genomic
ERR2099129	24424509	67.98	78.2799	Genomic
ERR2099131	22870118	85.25	71.6448	Genomic
ERR2099132	24311027	84.92	73.2582	Genomic
ERR2099133	16459336	44.71	80.9019	Genomic
ERR2099135	30081519	78.71	86.3751	Genomic
ERR2099136	17942460	51.34	82.0336	Genomic
ERR2099137	17798626	47.53	77.594	Genomic
ERR2099138	10432983	27.65	75.3131	Genomic
ERR2099139	15301854	41.72	67.4316	Genomic
ERR2099140	24734121	85.11	73.7382	Genomic
ERR2099141	21944707	76.62	68.742	Genomic
ERR2099142	17641265	64.13	71.1493	Genomic
ERR2099143	25743167	89.73	68.3815	Genomic
ERR2099144	22301241	83.19	80.8743	Genomic
ERR2099145	24909898	85.45	75.8135	Genomic
ERR2099146	26663097	85.9	26.8033	Genomic
ERR2099147	27278484	65.17	28.5467	Genomic
ERR2099148	20797622	55.73	30.3008	Genomic
ERR2099149	13077746	85.84	30.6231	Transcriptomic
ERR2099150	14411052	85.47	23.4003	Transcriptomic
ERR2099151	14699148	89.87	83.3086	Transcriptomic
ERR2099152	15179682	89.68	82.4958	Transcriptomic
ERR2099153	10329998	72.98	81.3199	Transcriptomic
ERR2099154	36991224	57.44	86.3386	Genomic
SAMN00988959	23676595	88.23	85.7117	Genomic
SAMN00988960	24393971	86.05	72.705	Genomic
SAMN00988963	19519999	87.57	72.8211	Genomic
SAMN00988965	15989223	55.88	66.0066	Genomic
SAMN00988966	17747420	69.78	57.7059	Genomic
SAMN00988967	23113806	85.07	63.0451	Genomic
SAMN00988968	12024869	86.82	71.51	Genomic
SAMN00988971	21340628	89.86	38.8379	Genomic
SAMN00988972	23654341	87.76	71.1756	Genomic
SAMN00988973	27464443	88.49	71.415	Genomic
SAMN00988974	25279964	89.06	76.1657	Genomic
SAMN00988975	21578886	87.34	75.6831	Genomic
SAMN00988976	25677183	88.34	70.1799	Genomic
SAMN00988977	23475003	85.76	74.5103	Genomic
SAMN00988978	18422268	86.64	71.8769	Genomic
SAMN00988979	24096423	58.69	64.7039	Genomic
SAMN00988980	28061499	90.76	73.8385	Genomic
SAMN00988981	22699995	87.5	78.5828	Genomic
SAMN00988982	24599703	88.63	70.629	Genomic
SAMN00988983	27113624	88.22	74.4648	Genomic
SAMN00988984	25302312	86.23	75.5033	Genomic
SAMN00988985	19142637	85.05	72.1646	Genomic
SAMN00988986	20715683	87.57	65.4407	Genomic
SAMN00988987	26346790	87.58	68.7094	Genomic
SAMN00988990	27143218	88.52	77.7433	Genomic
SAMN00988991	19310788	90.91	75.6212	Genomic
SAMN00988992	26329650	87.08	70.2633	Genomic
SAMN00988993	27740462	87.44	78.3364	Genomic
SAMN00988994	25963483	87.58	79.2384	Genomic
SAMN00988995	17417791	85.93	76.5196	Genomic
SAMN00988996	23855757	82.81	61.7694	Genomic
SAMN00988997	18221921	83.29	76.5038	Genomic
SAMN00988999	26801258	77.39	63.2707	Genomic
SAMN00989000	23465402	82.82	80.731	Genomic
SAMN00989001	21386827	86.37	75.739	Genomic
SAMN00989003	23620940	86.21	74.2526	Genomic
SAMN00989004	20835276	68.73	76.3358	Genomic
SAMN02887294	371964490	67.49	71.6104	Genomic
SRR1593672	58110387	71.57	86.7343	Genomic
SRR1593675	61942270	76.42	59.1926	Genomic
SRR1593676	63115688	76.32	67.9518	Genomic
SRR1593679	7135744	48.59	67.7336	Genomic
SRR1593701	63700208	76.21	2.61064	Genomic
SRR17888316	35524181	89.88	67.6495	Genomic
SRR17888337	48065037	89.96	83.6791	Genomic
SRR17888344	37837186	85.59	83.675	Genomic
SRR17888345	27046003	89.15	81.0185	Genomic
SRR17888346	37928918	89.5	81.659	Genomic
SRR17888348	44411143	90.24	84.0202	Genomic
SRR17888350	30759093	87.47	84.9197	Genomic
SRR17888351	41134889	89.42	80.4803	Genomic
SRR17888358	32578373	89.33	83.0827	Genomic
SRR17888364	25986868	75.05	82.3309	Genomic
SRR17888372	32673685	91.61	81.8155	Genomic
SRR17888373	22297355	63.36	87.4695	Genomic
SRR17888379	37624504	89.12	79.8479	Genomic
SRR17888381	31086207	89.81	86.6618	Genomic
SRR17888384	31847058	87.06	82.0938	Genomic
SRR17888387	38358635	89.41	80.9484	Genomic
SRR17888390	39954810	89.02	80.233	Genomic
SRR17888393	54722665	79.96	84.3612	Genomic
SRR3233284	1323004	60.79	85.8875	Transcriptomic
SRR3233285	523122	85.84	87.1058	Transcriptomic
SRR3233294	2063514	86.3	87.8523	Transcriptomic
SRR3233295	358376	61.91	0.672005	Transcriptomic
SRR5010570	1003532	45.02	2.97486	Transcriptomic
SRR5010572	793398	42.87	1.55499	Transcriptomic
SRR5010573	562822	46.06	4.95695	Transcriptomic
SRR5010574	1165741	54.19	0.612414	Transcriptomic
SRR5010575	1490332	62.38	0.0545896	Transcriptomic
SRR5010576	2268304	78.91	0.0545834	Transcriptomic
SRR5010577	1003226	60.6	0.0579001	Transcriptomic
SRR5010581	545768	45.93	0.0970345	Transcriptomic
SRR5010583	2612295	81.91	0.142588	Transcriptomic
SRR5010586	1899745	62.45	0.79672	Transcriptomic
SRR5010587	914486	42.81	0.171092	Transcriptomic
SRR5010589	1533404	54.43	83.0274	Transcriptomic
SRR5010590	1133083	86.64	0.0386364	Transcriptomic
SRR5010591	577303	56.16	0.826217	Transcriptomic
SRR5010594	4358036	85.12	0.193017	Transcriptomic
SRR5010595	938663	42.47	0.0583445	Transcriptomic
SRR5010600	991404	51.91	0.120691	Transcriptomic
SRR5010603	1757082	75.67	2.27413	Transcriptomic
SRR5010604	1885416	71.66	0.101999	Transcriptomic
SRR5010606	833565	49.02	1.30677	Transcriptomic
SRR5883046	24904519	85.99	0.0510758	Genomic
SRR5883047	23611720	87.21	87.5707	Genomic
SRR611392	26479598	84.62	0.0836125	Genomic
SRR6242027	18163822	90	0.525303	Transcriptomic
SRR6242028	24380493	86.51	0.352187	Transcriptomic
SRR6242029	49452566	83.98	0.0687436	Transcriptomic
SRR6242031	38613522	85.06	87.1905	Genomic
SRR6242032	99144273	87.91	86.8873	Genomic
SRR6242033	158214336	88.99	88.9292	Transcriptomic
SRR6242035	3244842	84.64	5.99546	Transcriptomic
SRR6242037	2824635	82.04	4.44746	Transcriptomic
SRR6242038	27613796	83.5	5.19789	Transcriptomic
SRR6242039	18478582	82.16	87.7506	Transcriptomic
SRR6242042	62982842	77.58	88.5146	Transcriptomic
SRR6242043	67955974	86.91	86.5868	Transcriptomic
SRR6242044	67227632	87.71	4.06474	Transcriptomic
SRR6242045	14018868	78.92	3.73534	Transcriptomic
SRR6242047	389081	42.13	7.89704	Transcriptomic
SRR6242048	284470644	86.08	7.4707	Transcriptomic
SRR6242049	474529	35.84	11.3232	Transcriptomic
SRR6242050	475520	37.64	11.6363	Transcriptomic
SRR6242051	579063	38.33	10.9261	Transcriptomic
SRR6242052	571919	44	7.05442	Transcriptomic
SRR6242053	641136	51.74	87.1197	Transcriptomic
SRR6242054	624518	40.83	0.875153	Transcriptomic
SRR6242055	647351	54.61	0.934993	Transcriptomic
SRR6242056	755274	46.74	0.850814	Transcriptomic
SRR6242057	1802062	76.97	2.80646	Transcriptomic
SRR6242058	2093941	78.5	3.20149	Transcriptomic
SRR6242059	2057742	59.02	2.65875	Transcriptomic
SRR6242060	1399040	82.31	2.68429	Transcriptomic
SRR6242061	1682863	77.65	3.11015	Transcriptomic
SRR6242062	1940331	87.56	3.04725	Transcriptomic
SRR6242063	3930300	89.28	4.69128	Transcriptomic
SRR9024786	63518832	86.18	87.1361	Genomic
SRR9024809	66550032	87.77	87.1923	Genomic
SRR9024810	54508061	72.36	86.9416	Genomic
SRR9024811	57664501	69.97	86.9906	Genomic
SRR9024812	49150135	87.42	86.6706	Genomic
SRR9029855	106865836	85.73	88.5791	Genomic
SRR9029856	112527235	88.41	88.7864	Genomic

## Sheet: Table S3
Table S3: Amplification of polymorphic genes in Puccinia striiformis f. sp. tritici (Pst) from Pst-infected wheat field samples.
Sample ID	Country	Date	N Amplified Genes	% Amplified Genes	Total Genes	Reference
yr_NR_SR_23_B1-1	Kenya	17/07/23	201	52	388	This study
yr_NR_SR_23_B1-2	Kenya	21/08/23	181	47	388	This study
yr_NR_SR_23_B1-3	Kenya	21/08/23	203	53	388	This study
yr_NR_SR_23_B1-4	Kenya	20/08/23	227	59	388	This study
yr_NR_SR_23_B1-5	Kenya	23/08/23	202	53	388	This study
yr_NR_SR_23_B1-6	Kenya	24/08/23	197	51	388	This study
IT83_17	Italy	2017	179	47	388	This study
KE20230041	Kenya	2023	201	52	388	This study
AZ165/16	Azerbaijan	2016	196	81	242	Radhakrishnan et al. (2019)
DK14/16	Denmark	2016	186	77	242	Radhakrishnan et al. (2019)
DK15/16	Denmark	2016	195	81	242	Radhakrishnan et al. (2019)
DK52/16	Denmark	2016	170	70	242	Radhakrishnan et al. (2019)
ET08/10	Ethiopia	2010	167	69	242	Radhakrishnan et al. (2019)
KE86058	Kenya	1986	193	80	242	Radhakrishnan et al. (2019)
SE225/15	Sweden	2015	196	81	242	Radhakrishnan et al. (2019)
SE427/17	Sweden	2017	162	67	242	Radhakrishnan et al. (2019)
UZ14/10	Uzbekistan	2010	172	71	242	Radhakrishnan et al. (2019)
UZ189/16	Uzbekistan	2016	158	65	242	Radhakrishnan et al. (2019)
Radhakrishnan, G.V., Cook, N.M., Bueno-Sancho, V. et al. MARPLE, a point-of-care, strain-level disease diagnostics and surveillance tool for complex fungal pathogens. BMC Biol 17, 65 (2019). https://doi.org/10.1186/s12915-019-0684-y

## Sheet: Table S4
Table S4: The 1,611 Pgt genes selected between 1 and 2 kb in length that had a minimum of 0.025 SNPs/bp variation between the 86 Pgt isolates analysed.
Index	Sequence ID	Gene Name	SNPs/b	Isolates Covered (%)	Gene Length	CDS Length
1	DS178438.1	PGTG_20073	0.0777202	80.23	1435	1158
2	DS178434.1	PGTG_22757	0.0791367	95.35	1859	1251
3	DS178432.1	PGTG_19965	0.138544	84.88	1943	1689
4	DS178432.1	PGTG_19967	0.0313152	82.56	1504	1437
5	DS178426.1	PGTG_19891	0.109589	82.56	1300	1097
6	DS178423.1	PGTG_19571	0.037234	84.88	1607	1128
7	DS178420.1	PGTG_19997	0.0483461	82.56	1322	1179
8	DS178419.1	PGTG_19749	0.08	84.88	1546	1425
9	DS178419.1	PGTG_22728	0.164865	86.05	1174	1110
10	DS178419.1	PGTG_19751	0.0988235	86.05	1500	1277
11	DS178417.1	PGTG_22738	0.0795455	84.88	1706	1056
12	DS178414.1	PGTG_19914	0.0970149	88.37	1206	1206
13	DS178414.1	PGTG_19919	0.158358	84.88	1158	1023
14	DS178413.1	PGTG_19763	0.0548246	88.37	1575	1368
15	DS178412.1	PGTG_19706	0.0642202	94.19	1451	1308
16	DS178411.1	PGTG_19869	0.0965665	86.05	1777	1398
17	DS178410.1	PGTG_19820	0.0829016	91.86	1389	1158
18	DS178410.1	PGTG_19828	0.0850515	91.86	1235	1164
19	DS178409.1	PGTG_22736	0.0435967	86.05	1785	1101
20	DS178409.1	PGTG_19836	0.0448878	87.21	1621	1203
21	DS178404.1	PGTG_19658	0.0697674	80.23	1661	1032
22	DS178403.1	PGTG_19338	0.121673	86.05	1720	1578
23	DS178403.1	PGTG_19340	0.0850622	86.05	1587	1446
24	DS178401.1	PGTG_19585	0.0859375	95.35	1729	1152
25	DS178401.1	PGTG_19587	0.226852	86.05	1355	1296
26	DS178401.1	PGTG_19594	0.332288	86.05	1983	1914
27	DS178401.1	PGTG_19597	0.0994152	100	1835	1026
28	DS178399.1	PGTG_19654	0.036036	81.4	1742	1332
29	DS178398.1	PGTG_19508	0.116861	86.05	1998	1797
30	DS178398.1	PGTG_19518	0.0883117	86.05	1239	1155
31	DS178398.1	PGTG_19523	0.0771429	86.05	1135	1050
32	DS178396.1	PGTG_18925	0.0535211	86.05	1420	1065
33	DS178396.1	PGTG_18932	0.0557851	86.05	1634	1452
34	DS178395.1	PGTG_19462	0.111857	86.05	1692	1341
35	DS178395.1	PGTG_19466	0.082774	84.88	1561	1341
36	DS178395.1	PGTG_19470	0.0954357	86.05	1599	1446
37	DS178395.1	PGTG_19473	0.043956	82.56	1431	1365
38	DS178394.1	PGTG_19379	0.101871	98.84	1535	1443
39	DS178393.1	PGTG_19235	0.0822281	84.88	1484	1131
40	DS178393.1	PGTG_19237	0.261456	86.05	1533	1113
41	DS178393.1	PGTG_19254	0.157333	89.53	1299	1125
42	DS178393.1	PGTG_19258	0.0417582	83.72	1758	1365
43	DS178391.1	PGTG_19417	0.181347	86.05	1276	1158
44	DS178391.1	PGTG_22698	0.0820513	100	1249	1170
45	DS178388.1	PGTG_19074	0.074928	86.05	1905	1041
46	DS178388.1	PGTG_19075	0.0833333	91.86	1800	1152
47	DS178387.1	PGTG_19306	0.103118	100	1958	1251
48	DS178386.1	PGTG_19187	0.0670391	83.72	1459	1074
49	DS178385.1	PGTG_19433	0.0861111	84.88	1080	1080
50	DS178385.1	PGTG_19445	0.0933941	100	1800	1317
51	DS178384.1	PGTG_19135	0.102094	100	1609	1146
52	DS178384.1	PGTG_19137	0.095	87.21	1555	1200
53	DS178384.1	PGTG_19140	0.080429	94.19	1568	1119
54	DS178383.1	PGTG_19147	0.0458221	86.05	1724	1113
55	DS178383.1	PGTG_19160	0.133172	84.88	1563	1239
56	DS178380.1	PGTG_18663	0.0549738	80.23	1595	1146
57	DS178380.1	PGTG_18680	0.114058	100	1602	1131
58	DS178380.1	PGTG_18682	0.0763158	100	1425	1140
59	DS178380.1	PGTG_18685	0.159091	100	1660	1188
60	DS178379.1	PGTG_18858	0.142529	100	1418	1305
61	DS178378.1	PGTG_19008	0.0891566	86.05	1460	1245
62	DS178378.1	PGTG_19012	0.136015	88.37	1686	1566
63	DS178377.1	PGTG_18963	0.0618812	100	1410	1212
64	DS178376.1	PGTG_19039	0.0844327	100	1137	1137
65	DS178376.1	PGTG_19043	0.134529	96.51	1387	1338
66	DS178376.1	PGTG_19045	0.109339	100	1985	1317
67	DS178376.1	PGTG_22666	0.10585	100	1150	1077
68	DS178376.1	PGTG_22667	0.179533	86.05	1671	1671
69	DS178375.1	PGTG_18784	0.0414508	87.21	1867	1158
70	DS178375.1	PGTG_18796	0.0598086	100	1661	1254
71	DS178375.1	PGTG_22627	0.15896	81.4	1101	1038
72	DS178374.1	PGTG_18918	0.121807	98.84	1981	1527
73	DS178374.1	PGTG_18919	0.0536723	87.21	1463	1062
74	DS178373.1	PGTG_22597	0.163677	86.05	1899	1338
75	DS178373.1	PGTG_18583	0.201681	97.67	1986	1785
76	DS178373.1	PGTG_18594	0.120104	100	1775	1149
77	DS178371.1	PGTG_18734	0.0516796	87.21	1301	1161
78	DS178371.1	PGTG_18737	0.0733198	80.23	1621	1473
79	DS178371.1	PGTG_18739	0.138462	80.23	1339	1170
80	DS178371.1	PGTG_18759	0.0526316	100	1675	1368
81	DS178371.1	PGTG_18760	0.0641711	88.37	1900	1122
82	DS178371.1	PGTG_18763	0.0898876	100	1641	1068
83	DS178370.1	PGTG_18191	0.0868263	87.21	1629	1002
84	DS178370.1	PGTG_18194	0.11271	100	1401	1251
85	DS178370.1	PGTG_22552	0.25	80.23	1704	1704
86	DS178369.1	PGTG_18820	0.0631808	86.05	1592	1377
87	DS178369.1	PGTG_18827	0.0859375	100	1830	1536
88	DS178368.1	PGTG_18600	0.0589623	89.53	1840	1272
89	DS178368.1	PGTG_18625	0.166282	100	1500	1299
90	DS178368.1	PGTG_18631	0.199405	86.05	1427	1008
91	DS178368.1	PGTG_18635	0.0859189	100	1430	1257
92	DS178368.1	PGTG_18637	0.0837696	87.21	1771	1146
93	DS178367.1	PGTG_18696	0.104278	100	1691	1122
94	DS178367.1	PGTG_22615	0.140584	100	1137	1131
95	DS178367.1	PGTG_18709	0.0731707	100	1894	1476
96	DS178367.1	PGTG_18718	0.0666667	98.84	1557	1125
97	DS178367.1	PGTG_18719	0.0662139	81.4	1999	1767
98	DS178367.1	PGTG_22617	0.113889	86.05	1221	1080
99	DS178367.1	PGTG_22618	0.0935374	86.05	1943	1764
100	DS178367.1	PGTG_18727	0.128319	100	1848	1356
101	DS178365.1	PGTG_18310	0.144444	100	1599	1080
102	DS178365.1	PGTG_18325	0.0560224	82.56	1563	1071
103	DS178364.1	PGTG_18235	0.0942029	84.88	1607	1242
104	DS178364.1	PGTG_18242	0.102564	100	1577	1053
105	DS178364.1	PGTG_18248	0.0296736	84.88	1603	1011
106	DS178364.1	PGTG_18270	0.0377358	86.05	1864	1272
107	DS178363.1	PGTG_18352	0.0891304	100	1914	1380
108	DS178363.1	PGTG_22570	0.125683	86.05	1995	1647
109	DS178363.1	PGTG_18360	0.0555556	86.05	1502	1188
110	DS178363.1	PGTG_18361	0.0932642	86.05	1527	1158
111	DS178362.1	PGTG_17969	0.0814249	100	1484	1179
112	DS178362.1	PGTG_17972	0.0677507	86.05	1348	1107
113	DS178362.1	PGTG_17999	0.0291262	83.72	1937	1236
114	DS178361.1	PGTG_18457	0.105263	100	1632	1026
115	DS178361.1	PGTG_18464	0.140693	86.05	1386	1386
116	DS178360.1	PGTG_22538	0.124153	86.05	1553	1329
117	DS178360.1	PGTG_22539	0.106849	86.05	1523	1095
118	DS178359.1	PGTG_17875	0.0706638	86.05	1492	1401
119	DS178359.1	PGTG_17878	0.0448113	95.35	1415	1272
120	DS178359.1	PGTG_17886	0.0612691	83.72	1743	1371
121	DS178359.1	PGTG_17894	0.122596	98.84	1433	1248
122	DS178358.1	PGTG_17407	0.040568	100	1990	1479
123	DS178358.1	PGTG_17415	0.0275424	80.23	1859	1416
124	DS178356.1	PGTG_17833	0.0381356	87.21	1750	1416
125	DS178355.1	PGTG_18398	0.129808	86.05	1344	1248
126	DS178355.1	PGTG_22576	0.09375	94.19	1497	1056
127	DS178355.1	PGTG_18413	0.143275	86.05	1107	1026
128	DS178355.1	PGTG_18434	0.162722	84.88	1587	1014
129	DS178354.1	PGTG_17944	0.0719424	100	1680	1251
130	DS178354.1	PGTG_17958	0.0653409	82.56	1885	1056
131	DS178354.1	PGTG_17963	0.138365	82.56	1506	1431
132	DS178353.1	PGTG_18065	0.0637119	88.37	1984	1083
133	DS178353.1	PGTG_18073	0.0739796	86.05	1469	1176
134	DS178352.1	PGTG_17778	0.128731	86.05	1608	1608
135	DS178352.1	PGTG_17779	0.0534351	100	1363	1179
136	DS178352.1	PGTG_17781	0.131579	96.51	1443	1026
137	DS178352.1	PGTG_17787	0.0743671	98.84	1966	1896
138	DS178352.1	PGTG_17812	0.114519	91.86	1677	1467
139	DS178352.1	PGTG_17819	0.0951374	87.21	1864	1419
140	DS178351.1	PGTG_17447	0.0697674	100	1428	1161
141	DS178351.1	PGTG_17449	0.08	100	1305	1125
142	DS178350.1	PGTG_17500	0.0721393	96.51	1672	1206
143	DS178350.1	PGTG_17502	0.0607477	93.02	1417	1284
144	DS178350.1	PGTG_17522	0.0970149	86.05	1621	1206
145	DS178350.1	PGTG_22472	0.0815789	86.05	1259	1140
146	DS178350.1	PGTG_17529	0.105413	90.7	1756	1053
147	DS178350.1	PGTG_17531	0.0972973	100	1915	1110
148	DS178350.1	PGTG_17537	0.0461957	86.05	1278	1104
149	DS178350.1	PGTG_17538	0.0608696	86.05	1753	1380
150	DS178350.1	PGTG_17542	0.12743	96.51	1841	1389
151	DS178350.1	PGTG_17551	0.0842391	83.72	1490	1104
152	DS178350.1	PGTG_17555	0.124339	83.72	1558	1134
153	DS178349.1	PGTG_17635	0.0761905	86.05	1645	1260
154	DS178349.1	PGTG_17636	0.154265	100	1717	1653
155	DS178349.1	PGTG_17642	0.0866511	100	1685	1281
156	DS178349.1	PGTG_17644	0.0553797	94.19	1961	1896
157	DS178349.1	PGTG_17646	0.062954	84.88	1302	1239
158	DS178349.1	PGTG_17658	0.0983982	88.37	1776	1311
159	DS178349.1	PGTG_17686	0.0578035	96.51	1424	1038
160	DS178349.1	PGTG_17690	0.138889	81.4	1266	1080
161	DS178348.1	PGTG_17564	0.108262	87.21	1053	1053
162	DS178348.1	PGTG_17577	0.0921986	100	1773	1269
163	DS178348.1	PGTG_17587	0.0991501	88.37	1127	1059
164	DS178347.1	PGTG_17701	0.113456	100	1917	1137
165	DS178347.1	PGTG_22495	0.0950226	100	1682	1326
166	DS178347.1	PGTG_17733	0.0393375	93.02	1597	1450
167	DS178346.1	PGTG_17335	0.0995146	86.05	1618	1236
168	DS178346.1	PGTG_17341	0.0601093	100	1864	1098
169	DS178346.1	PGTG_22453	0.0749465	100	1537	1401
170	DS178346.1	PGTG_17343	0.0688073	95.35	1615	1308
171	DS178346.1	PGTG_17346	0.099723	100	1773	1083
172	DS178346.1	PGTG_17351	0.172603	88.37	1580	1095
173	DS178346.1	PGTG_17356	0.201592	91.86	1895	1131
174	DS178346.1	PGTG_17361	0.0905797	100	1824	1656
175	DS178346.1	PGTG_17367	0.0733496	86.05	1542	1227
176	DS178346.1	PGTG_17374	0.106061	88.37	1996	1386
177	DS178346.1	PGTG_22456	0.0593472	100	1564	1011
178	DS178346.1	PGTG_22457	0.25	98.84	1676	1152
179	DS178345.1	PGTG_16977	0.0286458	88.37	1509	1152
180	DS178345.1	PGTG_22416	0.0599078	88.37	1913	1302
181	DS178345.1	PGTG_22419	0.0350877	86.05	1539	1539
182	DS178345.1	PGTG_16991	0.0501139	83.72	1399	1317
183	DS178345.1	PGTG_17020	0.152542	97.67	1784	1062
184	DS178345.1	PGTG_17022	0.0848806	89.53	1502	1131
185	DS178344.1	PGTG_17104	0.0414365	93.02	1323	1086
186	DS178344.1	PGTG_17115	0.057971	94.19	1645	1035
187	DS178344.1	PGTG_17124	0.0670927	86.05	1878	1878
188	DS178344.1	PGTG_17133	0.0884956	100	1878	1356
189	DS178344.1	PGTG_17141	0.0613861	100	1804	1515
190	DS178344.1	PGTG_17148	0.095	89.53	1994	1200
191	DS178344.1	PGTG_17150	0.119186	86.05	1145	1032
192	DS178344.1	PGTG_17159	0.107143	91.86	1319	1008
193	DS178344.1	PGTG_17164	0.0598802	88.37	1692	1002
194	DS178344.1	PGTG_17175	0.137157	98.84	1775	1203
195	DS178343.1	PGTG_16374	0.146608	100	1994	1371
196	DS178343.1	PGTG_16412	0.0854922	94.19	1492	1158
197	DS178342.1	PGTG_16887	0.0936819	88.37	1377	1377
198	DS178342.1	PGTG_16894	0.0985915	100	1580	1278
199	DS178342.1	PGTG_16921	0.0674603	100	1623	1512
200	DS178341.1	PGTG_16941	0.0831461	80.23	1427	1335
201	DS178341.1	PGTG_16943	0.181818	83.72	1287	1287
202	DS178341.1	PGTG_16958	0.0890869	98.84	1539	1347
203	DS178340.1	PGTG_17313	0.07431	93.02	1413	1413
204	DS178340.1	PGTG_17316	0.243056	81.4	1377	1296
205	DS178340.1	PGTG_17318	0.286822	81.4	1548	1548
206	DS178340.1	PGTG_17329	0.0739857	100	1459	1257
207	DS178339.1	PGTG_17183	0.149038	100	1505	1248
208	DS178339.1	PGTG_17204	0.136126	100	1852	1146
209	DS178339.1	PGTG_17217	0.0292135	80.23	1351	1335
210	DS178339.1	PGTG_17218	0.0734463	100	1941	1062
211	DS178339.1	PGTG_17222	0.0589971	100	1206	1017
212	DS178339.1	PGTG_17236	0.111399	100	1818	1158
213	DS178339.1	PGTG_17237	0.0527704	95.35	1222	1137
214	DS178338.1	PGTG_17046	0.0373563	100	1968	1044
215	DS178338.1	PGTG_17060	0.138614	100	1771	1212
216	DS178338.1	PGTG_17064	0.187135	100	1756	1026
217	DS178338.1	PGTG_17070	0.173913	90.7	1804	1035
218	DS178338.1	PGTG_17073	0.0659898	100	1805	1182
219	DS178338.1	PGTG_17077	0.132762	100	1728	1401
220	DS178338.1	PGTG_17079	0.154303	90.7	1783	1011
221	DS178337.1	PGTG_16778	0.0542005	88.37	1347	1107
222	DS178337.1	PGTG_16794	0.0547046	86.05	1525	1371
223	DS178337.1	PGTG_22393	0.269341	83.72	1185	1047
224	DS178337.1	PGTG_16825	0.140625	100	1747	1152
225	DS178337.1	PGTG_16828	0.0436047	100	1720	1032
226	DS178337.1	PGTG_16851	0.338983	81.4	1151	1062
227	DS178336.1	PGTG_16746	0.131926	100	1624	1137
228	DS178336.1	PGTG_16749	0.176329	100	1474	1242
229	DS178336.1	PGTG_16770	0.207161	100	1582	1173
230	DS178335.1	PGTG_16621	0.143868	94.19	1658	1272
231	DS178335.1	PGTG_16626	0.0933573	98.84	1826	1671
232	DS178335.1	PGTG_22373	0.0507881	86.05	1992	1713
233	DS178335.1	PGTG_16660	0.134066	86.05	1997	1365
234	DS178335.1	PGTG_16661	0.138191	93.02	1458	1194
235	DS178335.1	PGTG_16663	0.0552632	100	1383	1140
236	DS178335.1	PGTG_16678	0.0712695	86.05	1577	1347
237	DS178335.1	PGTG_16684	0.119883	100	1130	1026
238	DS178335.1	PGTG_22379	0.093199	90.7	1708	1191
239	DS178334.1	PGTG_16578	0.0700935	97.67	1824	1284
240	DS178334.1	PGTG_16583	0.0344828	98.84	1973	1044
241	DS178334.1	PGTG_16598	0.0972222	82.56	1347	1080
242	DS178333.1	PGTG_16009	0.0455487	82.56	1618	1449
243	DS178333.1	PGTG_16029	0.0927835	98.84	1846	1164
244	DS178333.1	PGTG_16035	0.0498753	100	1706	1203
245	DS178333.1	PGTG_16036	0.157385	100	1644	1239
246	DS178333.1	PGTG_16038	0.0740741	93.02	1659	1215
247	DS178333.1	PGTG_16050	0.0571429	98.84	1724	1050
248	DS178333.1	PGTG_16070	0.0621242	87.21	1976	1497
249	DS178332.1	PGTG_16110	0.097166	100	1690	1482
250	DS178332.1	PGTG_16157	0.136461	95.35	1952	1407
251	DS178332.1	PGTG_16175	0.0435897	95.35	1690	1170
252	DS178332.1	PGTG_16180	0.25	83.72	1443	1356
253	DS178330.1	PGTG_16450	0.144788	97.67	1860	1554
254	DS178330.1	PGTG_16451	0.0654397	82.56	1646	1467
255	DS178330.1	PGTG_16465	0.103359	87.21	1739	1161
256	DS178330.1	PGTG_16486	0.162963	94.19	1794	1215
257	DS178330.1	PGTG_16487	0.0623742	100	1825	1491
258	DS178330.1	PGTG_16494	0.0808824	100	1798	1224
259	DS178329.1	PGTG_15954	0.137725	100	1703	1002
260	DS178329.1	PGTG_15974	0.186047	100	1254	1161
261	DS178329.1	PGTG_15978	0.0744986	100	1920	1047
262	DS178328.1	PGTG_15855	0.106173	84.88	1215	1215
263	DS178328.1	PGTG_15858	0.0475162	98.84	1807	1389
264	DS178328.1	PGTG_22259	0.133663	100	1950	1212
265	DS178328.1	PGTG_15911	0.112798	100	1472	1383
266	DS178328.1	PGTG_15928	0.0894737	100	1605	1140
267	DS178327.1	PGTG_16181	0.162602	81.4	1476	1476
268	DS178327.1	PGTG_16202	0.0491803	88.37	1394	1281
269	DS178327.1	PGTG_16211	0.229167	84.88	1395	1296
270	DS178327.1	PGTG_16213	0.0790021	82.56	1741	1443
271	DS178327.1	PGTG_16216	0.153247	100	1755	1155
272	DS178327.1	PGTG_16220	0.147826	94.19	1160	1035
273	DS178327.1	PGTG_16232	0.155462	100	1702	1428
274	DS178327.1	PGTG_16242	0.0771144	83.72	1284	1206
275	DS178327.1	PGTG_16250	0.156716	86.05	1778	1206
276	DS178327.1	PGTG_16253	0.12831	96.51	1850	1473
277	DS178327.1	PGTG_16254	0.19349	86.05	1903	1659
278	DS178327.1	PGTG_16255	0.178022	97.67	1548	1365
279	DS178327.1	PGTG_22309	0.0596708	100	1909	1458
280	DS178327.1	PGTG_16278	0.0731132	95.35	1720	1272
281	DS178326.1	PGTG_15751	0.0440098	82.56	1525	1227
282	DS178326.1	PGTG_15768	0.107784	100	1489	1002
283	DS178326.1	PGTG_15790	0.118143	82.56	1614	1422
284	DS178326.1	PGTG_15791	0.172414	84.88	1131	1131
285	DS178326.1	PGTG_15800	0.221445	81.4	1798	1287
286	DS178326.1	PGTG_15801	0.0903955	90.7	1744	1062
287	DS178326.1	PGTG_15811	0.127572	98.84	1844	1458
288	DS178326.1	PGTG_15825	0.0488998	87.21	1854	1227
289	DS178325.1	PGTG_22195	0.102302	86.05	1419	1173
290	DS178325.1	PGTG_15411	0.154971	86.05	1064	1026
291	DS178325.1	PGTG_15419	0.0957854	98.84	1854	1566
292	DS178325.1	PGTG_15444	0.13783	86.05	1225	1023
293	DS178325.1	PGTG_15448	0.036036	86.05	1474	1332
294	DS178324.1	PGTG_15586	0.0515222	84.88	1613	1281
295	DS178324.1	PGTG_15641	0.141618	100	1393	1038
296	DS178323.1	PGTG_15671	0.0641711	86.05	1860	1683
297	DS178323.1	PGTG_22229	0.0829146	83.72	1416	1194
298	DS178323.1	PGTG_15687	0.0914286	86.05	1407	1050
299	DS178323.1	PGTG_15693	0.117207	100	1822	1203
300	DS178323.1	PGTG_15695	0.145497	80.23	1537	1299
301	DS178323.1	PGTG_15701	0.175439	100	1796	1197
302	DS178323.1	PGTG_15710	0.0775194	80.23	1305	1161
303	DS178323.1	PGTG_15728	0.0599078	90.7	1833	1302
304	DS178323.1	PGTG_15746	0.0849057	84.88	1272	1272
305	DS178322.1	PGTG_22178	0.292683	83.72	1599	1599
306	DS178322.1	PGTG_15320	0.0896739	100	1955	1104
307	DS178322.1	PGTG_15325	0.123919	100	1297	1041
308	DS178321.1	PGTG_15453	0.154639	98.84	1601	1164
309	DS178321.1	PGTG_15465	0.107692	94.19	1980	1365
310	DS178321.1	PGTG_15481	0.0934394	86.05	1598	1509
311	DS178321.1	PGTG_15484	0.0892495	86.05	1479	1479
312	DS178321.1	PGTG_15494	0.144444	95.35	1654	1080
313	DS178321.1	PGTG_15508	0.0813953	100	1851	1032
314	DS178321.1	PGTG_15554	0.0800915	98.84	1311	1311
315	DS178321.1	PGTG_15555	0.116505	97.67	1908	1545
316	DS178321.1	PGTG_22215	0.0802005	87.21	1522	1197
317	DS178320.1	PGTG_15088	0.101201	86.05	1749	1749
318	DS178320.1	PGTG_15090	0.122642	100	1438	1272
319	DS178320.1	PGTG_15091	0.128358	89.53	1472	1005
320	DS178320.1	PGTG_15101	0.0871935	100	1584	1101
321	DS178320.1	PGTG_15111	0.141561	84.88	1744	1655
322	DS178319.1	PGTG_14867	0.030303	100	1931	1289
323	DS178319.1	PGTG_14881	0.120321	100	1882	1122
324	DS178319.1	PGTG_14894	0.111429	97.67	1814	1050
325	DS178319.1	PGTG_14897	0.111702	100	1826	1128
326	DS178319.1	PGTG_14898	0.128	100	1758	1125
327	DS178319.1	PGTG_14902	0.0767327	82.56	1504	1212
328	DS178319.1	PGTG_14905	0.174442	100	1943	1479
329	DS178319.1	PGTG_14929	0.106481	87.21	1984	1296
330	DS178319.1	PGTG_14930	0.102784	100	1711	1401
331	DS178319.1	PGTG_14938	0.140845	98.84	1591	1065
332	DS178319.1	PGTG_14942	0.0967033	100	1971	1365
333	DS178319.1	PGTG_14972	0.12963	93.02	1595	1296
334	DS178319.1	PGTG_14986	0.0890208	98.84	1806	1011
335	DS178319.1	PGTG_14989	0.0375587	90.7	1484	1278
336	DS178318.1	PGTG_15122	0.149606	100	1618	1143
337	DS178318.1	PGTG_15129	0.114943	86.05	1379	1044
338	DS178318.1	PGTG_15131	0.0817757	100	1956	1284
339	DS178318.1	PGTG_15146	0.138211	87.21	1770	1107
340	DS178318.1	PGTG_15190	0.109827	91.86	1970	1557
341	DS178318.1	PGTG_22168	0.147177	100	1876	1488
342	DS178318.1	PGTG_15210	0.0749354	86.05	1492	1161
343	DS178318.1	PGTG_15216	0.215686	82.56	1377	1377
344	DS178317.1	PGTG_22060	0.0724638	83.72	1321	1242
345	DS178317.1	PGTG_14140	0.0829493	88.37	1566	1302
346	DS178317.1	PGTG_22061	0.0563725	81.4	1299	1224
347	DS178317.1	PGTG_14148	0.113314	100	1572	1059
348	DS178317.1	PGTG_14164	0.0643564	90.7	1498	1212
349	DS178317.1	PGTG_14176	0.0494037	84.88	1954	1761
350	DS178317.1	PGTG_14177	0.0710526	86.05	1213	1140
351	DS178317.1	PGTG_22064	0.0508475	86.05	1745	1593
352	DS178317.1	PGTG_14187	0.0827206	86.05	1817	1632
353	DS178317.1	PGTG_14197	0.124031	100	1816	1161
354	DS178317.1	PGTG_14215	0.13388	100	1563	1098
355	DS178317.1	PGTG_14217	0.0876712	86.05	1165	1095
356	DS178317.1	PGTG_14218	0.0827586	86.05	1830	1740
357	DS178317.1	PGTG_14239	0.13843	100	1748	1452
358	DS178317.1	PGTG_14246	0.118863	98.84	1398	1161
359	DS178316.1	PGTG_14659	0.0435897	84.88	1246	1170
360	DS178316.1	PGTG_14715	0.237681	89.53	1102	1035
361	DS178316.1	PGTG_14717	0.115288	89.53	1692	1197
362	DS178316.1	PGTG_14721	0.131417	95.35	1851	1461
363	DS178316.1	PGTG_14727	0.106538	90.7	1427	1239
364	DS178316.1	PGTG_22125	0.0539326	95.35	1591	1335
365	DS178316.1	PGTG_14749	0.0695652	90.7	1645	1035
366	DS178315.1	PGTG_14774	0.0882353	100	1775	1122
367	DS178315.1	PGTG_14786	0.369955	84.88	1338	1338
368	DS178315.1	PGTG_14824	0.13093	100	1894	1581
369	DS178315.1	PGTG_14839	0.0843672	100	1980	1209
370	DS178315.1	PGTG_14849	0.133929	100	1947	1344
371	DS178315.1	PGTG_14850	0.104816	89.53	1721	1059
372	DS178315.1	PGTG_14860	0.0464481	100	1457	1098
373	DS178314.1	PGTG_14032	0.173684	100	1884	1140
374	DS178314.1	PGTG_14036	0.149877	100	1711	1221
375	DS178314.1	PGTG_14064	0.128571	86.05	1447	1260
376	DS178314.1	PGTG_14090	0.0703625	100	1628	1407
377	DS178314.1	PGTG_14118	0.0735294	94.19	1313	1224
378	DS178313.1	PGTG_14388	0.0903955	90.7	1813	1062
379	DS178313.1	PGTG_14391	0.100515	97.67	1972	1164
380	DS178313.1	PGTG_14395	0.0938338	100	1777	1119
381	DS178313.1	PGTG_14399	0.0833333	100	1548	1296
382	DS178313.1	PGTG_22088	0.100287	89.53	1154	1047
383	DS178313.1	PGTG_14404	0.133803	86.05	1763	1278
384	DS178313.1	PGTG_14407	0.0915493	83.72	1361	1278
385	DS178313.1	PGTG_14412	0.0608899	86.05	1576	1281
386	DS178313.1	PGTG_14414	0.145933	100	1893	1254
387	DS178313.1	PGTG_14419	0.0994764	89.53	1257	1146
388	DS178313.1	PGTG_14435	0.143266	98.84	1424	1047
389	DS178313.1	PGTG_14442	0.0617978	88.37	1602	1602
390	DS178313.1	PGTG_14443	0.0797774	81.4	1911	1617
391	DS178313.1	PGTG_14454	0.105398	100	1247	1167
392	DS178313.1	PGTG_14457	0.0978261	80.23	1674	1104
393	DS178313.1	PGTG_14469	0.119114	100	1614	1083
394	DS178313.1	PGTG_14471	0.0880196	100	1673	1227
395	DS178313.1	PGTG_14475	0.105943	86.05	1766	1161
396	DS178313.1	PGTG_22095	0.0780287	86.05	1567	1461
397	DS178312.1	PGTG_22070	0.0497238	100	1724	1086
398	DS178312.1	PGTG_14282	0.0807692	86.05	1662	1560
399	DS178312.1	PGTG_14285	0.100402	86.05	1661	1494
400	DS178312.1	PGTG_14286	0.0610465	100	1384	1032
401	DS178312.1	PGTG_14319	0.105128	100	1987	1170
402	DS178312.1	PGTG_14321	0.0639033	88.37	1895	1737
403	DS178312.1	PGTG_14330	0.108262	86.05	1313	1053
404	DS178312.1	PGTG_14340	0.146226	100	1617	1272
405	DS178312.1	PGTG_14364	0.109557	100	1838	1287
406	DS178312.1	PGTG_14368	0.141573	100	1818	1335
407	DS178311.1	PGTG_12504	0.0454545	91.86	1739	1386
408	DS178311.1	PGTG_12569	0.0313808	86.05	1813	1434
409	DS178310.1	PGTG_13758	0.105398	88.37	1639	1167
410	DS178310.1	PGTG_13787	0.149864	100	1833	1101
411	DS178310.1	PGTG_13790	0.142857	98.84	1440	1050
412	DS178310.1	PGTG_13795	0.0789474	94.19	1862	1710
413	DS178310.1	PGTG_13798	0.14862	100	1876	1413
414	DS178310.1	PGTG_13805	0.143678	100	1462	1044
415	DS178310.1	PGTG_13814	0.129496	98.84	1792	1251
416	DS178310.1	PGTG_13832	0.1	98.84	1908	1650
417	DS178310.1	PGTG_13844	0.0909091	100	1654	1056
418	DS178309.1	PGTG_14503	0.329806	86.05	1784	1701
419	DS178309.1	PGTG_14518	0.0810056	81.4	1878	1074
420	DS178309.1	PGTG_14533	0.109195	86.05	1044	1044
421	DS178309.1	PGTG_14539	0.0583333	81.4	1508	1440
422	DS178309.1	PGTG_14540	0.0848806	81.4	1506	1131
423	DS178309.1	PGTG_14547	0.143469	82.56	1551	1401
424	DS178309.1	PGTG_22104	0.120792	86.05	1515	1515
425	DS178309.1	PGTG_14574	0.0338645	80.23	1693	1506
426	DS178309.1	PGTG_14577	0.109302	100	1816	1290
427	DS178309.1	PGTG_14588	0.086514	100	1832	1179
428	DS178309.1	PGTG_14594	0.0946292	100	1752	1173
429	DS178309.1	PGTG_14609	0.11976	100	1661	1503
430	DS178309.1	PGTG_14626	0.124161	100	1992	1788
431	DS178308.1	PGTG_13421	0.0810185	100	1913	1296
432	DS178308.1	PGTG_13433	0.0730994	80.23	1026	1026
433	DS178308.1	PGTG_21995	0.0929368	80.23	1614	1614
434	DS178308.1	PGTG_21996	0.0833333	80.23	1623	1548
435	DS178308.1	PGTG_13437	0.0536723	98.84	1471	1062
436	DS178308.1	PGTG_13440	0.097619	86.05	1836	1260
437	DS178308.1	PGTG_13462	0.0951009	86.05	1597	1041
438	DS178308.1	PGTG_13491	0.121857	100	1623	1551
439	DS178308.1	PGTG_13513	0.0639535	100	1567	1032
440	DS178307.1	PGTG_13895	0.0809793	84.88	1803	1593
441	DS178307.1	PGTG_13910	0.208122	94.19	1976	1182
442	DS178307.1	PGTG_13914	0.0714286	87.21	1711	1050
443	DS178307.1	PGTG_22039	0.0731707	86.05	1916	1845
444	DS178307.1	PGTG_13923	0.12616	90.7	1870	1617
445	DS178307.1	PGTG_13930	0.115789	90.7	1698	1425
446	DS178307.1	PGTG_13970	0.0541311	87.21	1502	1053
447	DS178306.1	PGTG_13585	0.0964912	100	1821	1026
448	DS178306.1	PGTG_13619	0.330813	86.05	1794	1587
449	DS178306.1	PGTG_13629	0.0518732	83.72	1118	1041
450	DS178306.1	PGTG_13634	0.0529101	83.72	1308	1134
451	DS178306.1	PGTG_13639	0.0564972	84.88	1843	1062
452	DS178306.1	PGTG_13640	0.137331	83.72	1647	1551
453	DS178306.1	PGTG_13693	0.114206	100	1780	1077
454	DS178306.1	PGTG_13706	0.187867	86.05	1667	1533
455	DS178305.1	PGTG_12812	0.0672269	82.56	1805	1071
456	DS178305.1	PGTG_12820	0.0868644	95.35	1464	1416
457	DS178305.1	PGTG_12892	0.155983	89.53	1667	1404
458	DS178305.1	PGTG_12893	0.10705	80.23	1309	1149
459	DS178305.1	PGTG_12920	0.032	100	1824	1125
460	DS178304.1	PGTG_13257	0.0317848	80.23	1468	1227
461	DS178304.1	PGTG_13270	0.17942	100	1895	1137
462	DS178304.1	PGTG_13275	0.0969977	88.37	1464	1299
463	DS178304.1	PGTG_13280	0.0645933	87.21	1781	1254
464	DS178304.1	PGTG_13283	0.114416	94.19	1491	1311
465	DS178304.1	PGTG_13306	0.0576923	86.05	1498	1092
466	DS178304.1	PGTG_13339	0.192434	100	1824	1824
467	DS178304.1	PGTG_13363	0.102326	100	1980	1290
468	DS178304.1	PGTG_13372	0.0821114	100	1553	1023
469	DS178304.1	PGTG_13383	0.0340909	96.51	1617	1056
470	DS178304.1	PGTG_13390	0.122396	86.05	1294	1152
471	DS178304.1	PGTG_13403	0.0914286	86.05	1729	1575
472	DS178304.1	PGTG_13405	0.0636132	100	1449	1179
473	DS178303.1	PGTG_12627	0.0923913	100	1915	1104
474	DS178303.1	PGTG_12640	0.04	86.05	1598	1125
475	DS178303.1	PGTG_12674	0.128743	100	1080	1002
476	DS178303.1	PGTG_12691	0.134474	100	1841	1227
477	DS178303.1	PGTG_12692	0.0760563	100	1869	1065
478	DS178303.1	PGTG_12704	0.120858	87.21	1891	1539
479	DS178303.1	PGTG_12713	0.0878553	100	1763	1161
480	DS178303.1	PGTG_12728	0.115789	100	1396	1140
481	DS178303.1	PGTG_12732	0.111111	86.05	1080	1080
482	DS178303.1	PGTG_12773	0.202703	84.88	1444	1110
483	DS178302.1	PGTG_13095	0.119898	97.67	1750	1176
484	DS178302.1	PGTG_13103	0.127371	100	1825	1107
485	DS178302.1	PGTG_13116	0.0353261	88.37	1797	1104
486	DS178302.1	PGTG_13121	0.113122	100	1661	1326
487	DS178302.1	PGTG_13122	0.132265	100	1790	1497
488	DS178302.1	PGTG_13124	0.104918	86.05	1921	1830
489	DS178302.1	PGTG_13127	0.12035	100	1804	1371
490	DS178302.1	PGTG_13136	0.149051	100	1341	1107
491	DS178302.1	PGTG_13151	0.114108	100	1984	1446
492	DS178302.1	PGTG_13171	0.119318	100	1904	1584
493	DS178302.1	PGTG_13187	0.101744	86.05	1785	1032
494	DS178302.1	PGTG_13203	0.145933	100	1580	1254
495	DS178302.1	PGTG_13206	0.21028	88.37	1769	1284
496	DS178302.1	PGTG_13207	0.107969	100	1846	1167
497	DS178302.1	PGTG_13217	0.0636132	94.19	1795	1179
498	DS178302.1	PGTG_13235	0.118834	100	1709	1338
499	DS178302.1	PGTG_13238	0.118357	88.37	1359	1242
500	DS178301.1	PGTG_12951	0.125	100	1633	1008
501	DS178301.1	PGTG_12958	0.0325	80.23	1514	1200
502	DS178301.1	PGTG_12976	0.0783784	93.02	1818	1110
503	DS178301.1	PGTG_12985	0.0404624	100	1660	1038
504	DS178301.1	PGTG_21943	0.089983	91.86	1915	1767
505	DS178301.1	PGTG_12996	0.170498	100	1900	1566
506	DS178301.1	PGTG_13035	0.0387409	84.88	1891	1239
507	DS178301.1	PGTG_13043	0.0294118	89.53	1425	1020
508	DS178301.1	PGTG_13057	0.107345	100	1585	1062
509	DS178301.1	PGTG_13064	0.0722611	100	1956	1287
510	DS178301.1	PGTG_13066	0.0552326	93.02	1693	1032
511	DS178300.1	PGTG_12357	0.0892857	86.05	1154	1008
512	DS178300.1	PGTG_12402	0.209239	86.05	1240	1104
513	DS178300.1	PGTG_12409	0.163324	87.21	1552	1047
514	DS178300.1	PGTG_21885	0.139474	90.7	1259	1140
515	DS178300.1	PGTG_12430	0.0793201	100	1704	1059
516	DS178300.1	PGTG_12438	0.136598	86.05	1464	1164
517	DS178300.1	PGTG_12450	0.120419	81.4	1283	1146
518	DS178300.1	PGTG_12451	0.157216	86.05	1259	1164
519	DS178299.1	PGTG_21865	0.0802139	97.67	1381	1122
520	DS178299.1	PGTG_12176	0.0824053	80.23	1837	1347
521	DS178299.1	PGTG_12179	0.0887097	91.86	1671	1488
522	DS178299.1	PGTG_12180	0.0455531	80.23	1511	1383
523	DS178299.1	PGTG_12242	0.0469613	86.05	1297	1086
524	DS178299.1	PGTG_12247	0.116343	100	1772	1083
525	DS178299.1	PGTG_12248	0.0922747	100	1842	1398
526	DS178299.1	PGTG_12261	0.143678	100	1384	1044
527	DS178299.1	PGTG_12284	0.0882353	100	1702	1326
528	DS178299.1	PGTG_12297	0.0787172	98.84	1645	1029
529	DS178299.1	PGTG_12298	0.122507	88.37	1725	1053
530	DS178299.1	PGTG_12328	0.0792541	97.67	1866	1287
531	DS178298.1	PGTG_11978	0.0877193	98.84	1565	1197
532	DS178298.1	PGTG_11981	0.0544413	86.05	1296	1047
533	DS178298.1	PGTG_11987	0.140884	100	1430	1086
534	DS178298.1	PGTG_11997	0.0921348	100	1602	1335
535	DS178298.1	PGTG_12010	0.153589	86.05	1797	1797
536	DS178298.1	PGTG_12043	0.092233	84.88	1649	1236
537	DS178298.1	PGTG_12060	0.0565476	93.02	1325	1008
538	DS178298.1	PGTG_12065	0.122016	100	1906	1131
539	DS178298.1	PGTG_12075	0.0452381	100	1706	1260
540	DS178298.1	PGTG_12079	0.159353	88.37	1464	1299
541	DS178298.1	PGTG_12127	0.0986667	100	1748	1125
542	DS178298.1	PGTG_12128	0.0987952	100	1913	1245
543	DS178298.1	PGTG_12130	0.0540541	89.53	1738	1554
544	DS178298.1	PGTG_12132	0.083815	100	1953	1038
545	DS178297.1	PGTG_11572	0.0516529	86.05	1634	1452
546	DS178297.1	PGTG_11574	0.0344828	84.88	1100	1044
547	DS178297.1	PGTG_11575	0.0453608	86.05	1567	1455
548	DS178297.1	PGTG_11590	0.0738095	90.7	1625	1260
549	DS178297.1	PGTG_11597	0.0945055	80.23	1615	1365
550	DS178297.1	PGTG_11634	0.133136	100	1855	1014
551	DS178297.1	PGTG_11636	0.0496454	84.88	1328	1269
552	DS178297.1	PGTG_11639	0.0909091	86.05	1633	1452
553	DS178297.1	PGTG_11658	0.0322581	89.53	1882	1767
554	DS178297.1	PGTG_11667	0.0410557	100	1570	1023
555	DS178297.1	PGTG_11695	0.039666	86.05	1437	1437
556	DS178297.1	PGTG_11696	0.0387597	86.05	1548	1548
557	DS178297.1	PGTG_11699	0.104925	86.05	1460	1401
558	DS178297.1	PGTG_11703	0.0916905	100	1428	1047
559	DS178297.1	PGTG_11708	0.0743802	89.53	1848	1815
560	DS178297.1	PGTG_11712	0.10338	86.05	1849	1509
561	DS178297.1	PGTG_11727	0.0771513	100	1334	1011
562	DS178296.1	PGTG_10935	0.0514286	94.19	1700	1050
563	DS178296.1	PGTG_21730	0.0410678	84.88	1735	1461
564	DS178296.1	PGTG_21731	0.0533981	91.86	1665	1236
565	DS178296.1	PGTG_10980	0.0880196	94.19	1922	1227
566	DS178296.1	PGTG_10984	0.0661765	100	1895	1224
567	DS178296.1	PGTG_11024	0.0881612	100	2000	1191
568	DS178296.1	PGTG_11028	0.0858726	93.02	1173	1083
569	DS178296.1	PGTG_11036	0.032967	97.67	1472	1092
570	DS178296.1	PGTG_11040	0.0599455	100	1778	1101
571	DS178296.1	PGTG_11042	0.083779	86.05	1705	1683
572	DS178296.1	PGTG_11043	0.106977	100	1817	1290
573	DS178296.1	PGTG_11056	0.0723684	98.84	1728	1368
574	DS178296.1	PGTG_11064	0.160142	100	1795	1686
575	DS178296.1	PGTG_11084	0.078	86.05	1879	1500
576	DS178296.1	PGTG_11091	0.0662252	86.05	1496	1359
577	DS178296.1	PGTG_11096	0.0829146	97.67	1736	1194
578	DS178296.1	PGTG_11104	0.0693512	100	1695	1341
579	DS178296.1	PGTG_11106	0.121277	100	1717	1410
580	DS178296.1	PGTG_11107	0.111369	100	1613	1293
581	DS178296.1	PGTG_11108	0.0909091	91.86	1491	1287
582	DS178296.1	PGTG_11109	0.0913462	100	1727	1248
583	DS178296.1	PGTG_11118	0.149871	100	1421	1161
584	DS178296.1	PGTG_11119	0.0813397	100	1642	1256
585	DS178296.1	PGTG_11131	0.0459459	95.35	1531	1110
586	DS178296.1	PGTG_11139	0.0595483	100	1607	1461
587	DS178295.1	PGTG_11760	0.0509915	80.23	1760	1059
588	DS178295.1	PGTG_21834	0.152589	86.05	1298	1101
589	DS178295.1	PGTG_11829	0.12069	100	1672	1044
590	DS178295.1	PGTG_11833	0.129032	100	1682	1023
591	DS178295.1	PGTG_11889	0.0611354	100	1772	1374
592	DS178295.1	PGTG_11898	0.0589623	86.05	1763	1272
593	DS178295.1	PGTG_11905	0.055409	96.51	1328	1137
594	DS178295.1	PGTG_11909	0.117271	86.05	1634	1407
595	DS178295.1	PGTG_11919	0.0812325	100	1840	1071
596	DS178295.1	PGTG_11920	0.0967742	86.05	1437	1116
597	DS178295.1	PGTG_11921	0.0674157	100	1958	1068
598	DS178295.1	PGTG_11925	0.143836	100	1942	1314
599	DS178295.1	PGTG_11938	0.0720461	100	1548	1041
600	DS178295.1	PGTG_11946	0.13615	97.67	1278	1278
601	DS178295.1	PGTG_11951	0.107239	83.72	1190	1119
602	DS178294.1	PGTG_11375	0.191892	100	1607	1110
603	DS178294.1	PGTG_11405	0.104878	94.19	1712	1230
604	DS178294.1	PGTG_11430	0.138636	100	1882	1320
605	DS178294.1	PGTG_11437	0.0803109	86.05	1733	1158
606	DS178294.1	PGTG_11455	0.136247	96.51	1734	1167
607	DS178294.1	PGTG_11458	0.0890208	97.67	1582	1011
608	DS178294.1	PGTG_11492	0.211196	88.37	1284	1179
609	DS178294.1	PGTG_11496	0.103261	93.02	1459	1104
610	DS178294.1	PGTG_11504	0.176471	95.35	1725	1122
611	DS178294.1	PGTG_11506	0.0864198	91.86	1377	1215
612	DS178294.1	PGTG_11534	0.0591549	81.4	1065	1065
613	DS178294.1	PGTG_11537	0.133929	100	1994	1008
614	DS178293.1	PGTG_11160	0.236979	100	1359	1152
615	DS178293.1	PGTG_11165	0.137868	88.37	1900	1632
616	DS178293.1	PGTG_11167	0.0608899	93.02	1703	1281
617	DS178293.1	PGTG_21756	0.0447059	81.4	1275	1275
618	DS178293.1	PGTG_11216	0.121762	100	1572	1158
619	DS178293.1	PGTG_11218	0.123737	88.37	1881	1188
620	DS178293.1	PGTG_11237	0.0911528	100	1782	1119
621	DS178293.1	PGTG_11257	0.0941176	100	1622	1275
622	DS178293.1	PGTG_11281	0.0672269	90.7	1104	1071
623	DS178293.1	PGTG_11286	0.0857909	100	1696	1119
624	DS178293.1	PGTG_11287	0.111111	98.84	1744	1269
625	DS178293.1	PGTG_11301	0.0612245	81.4	1261	1029
626	DS178293.1	PGTG_11351	0.131579	96.51	1558	1026
627	DS178292.1	PGTG_10247	0.182519	100	1880	1167
628	DS178292.1	PGTG_10286	0.0346667	80.23	1194	1125
629	DS178292.1	PGTG_10301	0.171512	100	1817	1032
630	DS178292.1	PGTG_10310	0.179487	86.05	1626	1053
631	DS178292.1	PGTG_10315	0.0508475	98.84	1792	1239
632	DS178292.1	PGTG_10316	0.0791367	88.37	1977	1251
633	DS178292.1	PGTG_10321	0.0797101	100	1504	1242
634	DS178292.1	PGTG_10351	0.0664962	97.67	1173	1173
635	DS178292.1	PGTG_10353	0.075718	88.37	1680	1149
636	DS178292.1	PGTG_10396	0.117526	83.72	1614	1455
637	DS178292.1	PGTG_10400	0.0897155	100	1677	1371
638	DS178292.1	PGTG_10407	0.0387409	86.05	1418	1239
639	DS178292.1	PGTG_10412	0.172147	81.4	1763	1551
640	DS178292.1	PGTG_10427	0.0522876	86.05	1377	1377
641	DS178292.1	PGTG_10436	0.328488	87.21	1032	1032
642	DS178291.1	PGTG_10690	0.100642	80.23	1580	1401
643	DS178291.1	PGTG_10729	0.115385	95.35	1515	1170
644	DS178291.1	PGTG_10733	0.0354906	86.05	1507	1439
645	DS178291.1	PGTG_10737	0.132743	100	1946	1356
646	DS178291.1	PGTG_10738	0.0890269	82.56	1721	1449
647	DS178291.1	PGTG_10752	0.0847826	87.21	1479	1380
648	DS178291.1	PGTG_10759	0.0913706	87.21	1503	1182
649	DS178291.1	PGTG_10764	0.0851485	86.05	1612	1515
650	DS178291.1	PGTG_10770	0.0880829	100	1927	1158
651	DS178291.1	PGTG_21710	0.128878	100	1363	1257
652	DS178291.1	PGTG_10779	0.0820106	86.05	1448	1134
653	DS178291.1	PGTG_10780	0.151448	100	1937	1347
654	DS178291.1	PGTG_10800	0.055409	89.53	1234	1137
655	DS178291.1	PGTG_10814	0.0857988	82.56	1603	1014
656	DS178291.1	PGTG_10844	0.0594595	87.21	1143	1110
657	DS178291.1	PGTG_10884	0.108527	86.05	1161	1161
658	DS178291.1	PGTG_10888	0.0344828	100	1516	1218
659	DS178291.1	PGTG_10889	0.185644	100	1742	1212
660	DS178291.1	PGTG_21723	0.123737	90.7	1269	1188
661	DS178291.1	PGTG_21724	0.171498	93.02	1328	1242
662	DS178291.1	PGTG_21725	0.143979	89.53	1275	1146
663	DS178291.1	PGTG_10892	0.0387409	84.88	1524	1239
664	DS178291.1	PGTG_10893	0.105882	100	1781	1020
665	DS178291.1	PGTG_10901	0.130751	83.72	1527	1239
666	DS178291.1	PGTG_10920	0.11335	100	1854	1191
667	DS178291.1	PGTG_10922	0.0958084	98.84	1811	1002
668	DS178290.1	PGTG_10030	0.0837989	87.21	1499	1074
669	DS178290.1	PGTG_10061	0.108108	97.67	1927	1221
670	DS178290.1	PGTG_10064	0.0943878	84.88	1306	1176
671	DS178290.1	PGTG_10065	0.0817439	86.05	1101	1101
672	DS178290.1	PGTG_10075	0.0609756	86.05	1414	1230
673	DS178290.1	PGTG_10143	0.102857	100	1687	1050
674	DS178290.1	PGTG_10155	0.143678	86.05	1425	1044
675	DS178290.1	PGTG_10156	0.136	100	1826	1125
676	DS178290.1	PGTG_10172	0.132353	86.05	1582	1020
677	DS178290.1	PGTG_10183	0.117241	98.84	1722	1305
678	DS178290.1	PGTG_10188	0.126471	86.05	1401	1020
679	DS178290.1	PGTG_10198	0.0588235	93.02	1795	1479
680	DS178289.1	PGTG_21673	0.0645161	100	1740	1209
681	DS178289.1	PGTG_10477	0.0707965	94.19	1967	1356
682	DS178289.1	PGTG_10505	0.109043	100	1339	1128
683	DS178289.1	PGTG_10525	0.0470914	86.05	1425	1083
684	DS178289.1	PGTG_10535	0.119231	86.05	1854	1560
685	DS178289.1	PGTG_10545	0.0925	97.67	1564	1200
686	DS178289.1	PGTG_10556	0.111111	100	1783	1215
687	DS178289.1	PGTG_10560	0.0923077	100	1916	1170
688	DS178289.1	PGTG_10576	0.425824	83.72	1092	1092
689	DS178289.1	PGTG_10585	0.112392	94.19	1879	1041
690	DS178289.1	PGTG_21689	0.205714	84.88	1115	1050
691	DS178289.1	PGTG_10601	0.215909	100	1234	1056
692	DS178289.1	PGTG_10616	0.232295	93.02	1133	1059
693	DS178289.1	PGTG_10640	0.068306	97.67	1605	1098
694	DS178289.1	PGTG_10647	0.0442708	98.84	1747	1152
695	DS178289.1	PGTG_10653	0.0603622	89.53	1953	1491
696	DS178289.1	PGTG_10671	0.0574413	100	1660	1149
697	DS178288.1	PGTG_09544	0.1	91.86	1151	1020
698	DS178288.1	PGTG_09551	0.0830861	100	1667	1011
699	DS178288.1	PGTG_09569	0.0307692	86.05	1437	1365
700	DS178288.1	PGTG_09574	0.135897	96.51	1329	1170
701	DS178288.1	PGTG_09575	0.104377	97.67	1823	1782
702	DS178288.1	PGTG_09603	0.122449	93.02	1565	1323
703	DS178288.1	PGTG_09614	0.0698198	88.37	1332	1332
704	DS178288.1	PGTG_09619	0.120092	82.56	1299	1299
705	DS178288.1	PGTG_09631	0.0788863	93.02	1562	1293
706	DS178288.1	PGTG_09658	0.140921	87.21	1387	1107
707	DS178288.1	PGTG_09659	0.12743	100	1716	1389
708	DS178288.1	PGTG_09682	0.0492958	89.53	1900	1278
709	DS178288.1	PGTG_09696	0.0728155	81.4	1835	1236
710	DS178288.1	PGTG_09703	0.116162	93.02	1476	1188
711	DS178288.1	PGTG_09709	0.0625	100	1008	1008
712	DS178288.1	PGTG_09728	0.0537084	86.05	1567	1173
713	DS178288.1	PGTG_21613	0.0720339	100	1862	1416
714	DS178287.1	PGTG_09285	0.115023	100	1703	1278
715	DS178287.1	PGTG_09290	0.0916667	100	1962	1080
716	DS178287.1	PGTG_09325	0.140811	80.23	1400	1257
717	DS178287.1	PGTG_09329	0.214953	96.51	1737	1284
718	DS178287.1	PGTG_09330	0.171171	98.84	1332	1332
719	DS178287.1	PGTG_09331	0.166271	86.05	1263	1263
720	DS178287.1	PGTG_09333	0.114286	100	1745	1050
721	DS178287.1	PGTG_09372	0.176471	100	1524	1020
722	DS178287.1	PGTG_09375	0.121086	86.05	1775	1437
723	DS178287.1	PGTG_09377	0.077551	100	1904	1470
724	DS178287.1	PGTG_09382	0.148454	91.86	1587	1455
725	DS178287.1	PGTG_21573	0.076555	86.05	1585	1254
726	DS178287.1	PGTG_21577	0.128099	100	1892	1452
727	DS178287.1	PGTG_09416	0.0806045	100	1336	1191
728	DS178287.1	PGTG_09419	0.0887246	100	1997	1623
729	DS178287.1	PGTG_09420	0.101485	100	1972	1212
730	DS178287.1	PGTG_09476	0.0952381	90.7	1382	1197
731	DS178287.1	PGTG_09486	0.0715503	86.05	1761	1761
732	DS178287.1	PGTG_09488	0.101952	100	1871	1383
733	DS178287.1	PGTG_09491	0.115578	83.72	1276	1194
734	DS178287.1	PGTG_09502	0.102689	98.84	1934	1227
735	DS178287.1	PGTG_09509	0.171569	100	1981	1224
736	DS178287.1	PGTG_09512	0.117021	81.4	1277	1128
737	DS178287.1	PGTG_09516	0.138889	90.7	1441	1188
738	DS178286.1	PGTG_08511	0.14059	96.51	1845	1323
739	DS178286.1	PGTG_08513	0.0642458	91.86	1356	1074
740	DS178286.1	PGTG_08520	0.0978723	98.84	1784	1410
741	DS178286.1	PGTG_08541	0.0690537	100	1865	1173
742	DS178286.1	PGTG_08542	0.107728	81.4	1365	1281
743	DS178286.1	PGTG_08544	0.154667	81.4	1387	1125
744	DS178286.1	PGTG_08546	0.107817	100	1856	1113
745	DS178286.1	PGTG_08560	0.161692	98.84	1691	1206
746	DS178286.1	PGTG_08566	0.130672	89.53	1988	1653
747	DS178286.1	PGTG_08571	0.0735931	100	1961	1386
748	DS178286.1	PGTG_21468	0.140878	100	1910	1299
749	DS178286.1	PGTG_08632	0.090573	80.23	1728	1623
750	DS178286.1	PGTG_08661	0.104278	98.84	1380	1122
751	DS178286.1	PGTG_08671	0.0921409	100	1708	1107
752	DS178286.1	PGTG_08688	0.0338983	86.05	1604	1239
753	DS178286.1	PGTG_08701	0.0668605	100	1727	1032
754	DS178286.1	PGTG_08707	0.169014	100	1866	1491
755	DS178286.1	PGTG_08711	0.0864486	100	1864	1284
756	DS178286.1	PGTG_08718	0.086747	86.05	1362	1245
757	DS178286.1	PGTG_08719	0.0747922	86.05	1083	1083
758	DS178285.1	PGTG_09040	0.0623377	100	1371	1155
759	DS178285.1	PGTG_09055	0.130233	100	1908	1290
760	DS178285.1	PGTG_09061	0.134021	100	1343	1164
761	DS178285.1	PGTG_09087	0.103926	100	1719	1299
762	DS178285.1	PGTG_09090	0.0694444	100	1739	1296
763	DS178285.1	PGTG_09091	0.133929	100	1583	1344
764	DS178285.1	PGTG_09099	0.0631313	87.21	1443	1188
765	DS178285.1	PGTG_09130	0.0741688	93.02	1397	1173
766	DS178285.1	PGTG_09135	0.168571	97.67	1708	1050
767	DS178285.1	PGTG_09141	0.0654628	97.67	1633	1329
768	DS178285.1	PGTG_09145	0.146127	86.05	1952	1704
769	DS178285.1	PGTG_09151	0.0501253	82.56	1276	1197
770	DS178285.1	PGTG_09169	0.0900563	88.37	1599	1599
771	DS178285.1	PGTG_09191	0.0971867	100	1942	1173
772	DS178285.1	PGTG_21544	0.118609	100	1665	1467
773	DS178285.1	PGTG_09212	0.0668103	86.05	1451	1392
774	DS178285.1	PGTG_21545	0.103614	86.05	1303	1245
775	DS178285.1	PGTG_09216	0.0694087	100	1953	1167
776	DS178285.1	PGTG_09221	0.0965795	86.05	1866	1491
777	DS178285.1	PGTG_21550	0.176471	81.4	1122	1122
778	DS178285.1	PGTG_09265	0.0410959	80.23	1342	1095
779	DS178285.1	PGTG_09269	0.0730994	100	1867	1026
780	DS178284.1	PGTG_09830	0.278552	83.72	1254	1077
781	DS178284.1	PGTG_09831	0.281553	83.72	1236	1236
782	DS178284.1	PGTG_09847	0.0517241	100	1519	1218
783	DS178284.1	PGTG_09849	0.109049	95.35	1809	1293
784	DS178284.1	PGTG_09897	0.157895	100	1355	1026
785	DS178284.1	PGTG_09901	0.0685225	86.05	1401	1401
786	DS178284.1	PGTG_09906	0.0957643	86.05	1629	1629
787	DS178284.1	PGTG_09935	0.0386965	86.05	1581	1473
788	DS178284.1	PGTG_09977	0.169118	86.05	1382	1224
789	DS178284.1	PGTG_09979	0.135501	86.05	1340	1107
790	DS178284.1	PGTG_10001	0.0976139	89.53	1821	1383
791	DS178283.1	PGTG_08779	0.132075	100	1682	1272
792	DS178283.1	PGTG_08785	0.227545	100	1099	1002
793	DS178283.1	PGTG_08826	0.11	86.05	1799	1200
794	DS178283.1	PGTG_21499	0.103627	86.05	1304	1158
795	DS178283.1	PGTG_08843	0.0823293	88.37	1736	1494
796	DS178283.1	PGTG_08865	0.133612	100	1594	1437
797	DS178283.1	PGTG_08867	0.193299	100	1719	1164
798	DS178283.1	PGTG_08873	0.176656	98.84	1902	1902
799	DS178283.1	PGTG_08891	0.161538	100	1823	1170
800	DS178283.1	PGTG_08892	0.113238	86.05	1881	1881
801	DS178283.1	PGTG_08900	0.162234	86.05	1368	1128
802	DS178283.1	PGTG_08903	0.107226	90.7	1758	1287
803	DS178283.1	PGTG_08917	0.059322	81.4	1322	1062
804	DS178283.1	PGTG_08935	0.0894855	100	1658	1341
805	DS178283.1	PGTG_08938	0.131926	100	1529	1137
806	DS178283.1	PGTG_08974	0.0413625	82.56	1431	1233
807	DS178283.1	PGTG_09006	0.126177	96.51	1811	1593
808	DS178282.1	PGTG_08307	0.0820046	84.88	1419	1317
809	DS178282.1	PGTG_08334	0.104575	87.21	1654	1377
810	DS178282.1	PGTG_08337	0.158809	100	1607	1209
811	DS178282.1	PGTG_08376	0.116147	100	1847	1059
812	DS178282.1	PGTG_08382	0.132964	89.53	1695	1083
813	DS178282.1	PGTG_21452	0.125506	89.53	1953	1482
814	DS178282.1	PGTG_08391	0.161369	100	1481	1227
815	DS178282.1	PGTG_08407	0.0954654	84.88	1334	1257
816	DS178282.1	PGTG_08409	0.108374	100	1511	1218
817	DS178282.1	PGTG_08410	0.227778	100	1864	1080
818	DS178282.1	PGTG_08412	0.0566572	100	1967	1059
819	DS178282.1	PGTG_08455	0.136111	95.35	1834	1080
820	DS178282.1	PGTG_08464	0.108055	86.05	1856	1527
821	DS178282.1	PGTG_08480	0.150407	81.4	1602	1476
822	DS178282.1	PGTG_08484	0.0924731	86.05	1596	1395
823	DS178281.1	PGTG_21361	0.0982801	82.56	1277	1221
824	DS178281.1	PGTG_07485	0.15937	86.05	1713	1713
825	DS178281.1	PGTG_07517	0.0502183	82.56	1885	1374
826	DS178281.1	PGTG_07518	0.0626398	94.19	1887	1341
827	DS178281.1	PGTG_07523	0.0335689	81.4	1806	1698
828	DS178281.1	PGTG_07536	0.120724	87.21	1491	1491
829	DS178281.1	PGTG_07537	0.119658	84.88	1053	1053
830	DS178281.1	PGTG_07538	0.162319	100	1938	1035
831	DS178281.1	PGTG_07539	0.188544	87.21	1257	1257
832	DS178281.1	PGTG_07544	0.135246	100	1989	1464
833	DS178281.1	PGTG_07548	0.138298	100	1812	1410
834	DS178281.1	PGTG_07569	0.0953757	100	1537	1038
835	DS178281.1	PGTG_07573	0.113169	98.84	1893	1458
836	DS178281.1	PGTG_07595	0.0884956	100	1517	1017
837	DS178281.1	PGTG_07606	0.0283688	86.05	1343	1269
838	DS178281.1	PGTG_07610	0.0741758	94.19	1435	1092
839	DS178281.1	PGTG_07616	0.116725	86.05	1835	1722
840	DS178281.1	PGTG_07617	0.0672451	86.05	1565	1383
841	DS178281.1	PGTG_07618	0.0993377	86.05	1618	1359
842	DS178281.1	PGTG_07619	0.217877	86.05	1140	1074
843	DS178281.1	PGTG_07642	0.0599174	86.05	1633	1452
844	DS178281.1	PGTG_07645	0.0573566	86.05	1262	1203
845	DS178281.1	PGTG_07671	0.148368	83.72	1055	1011
846	DS178281.1	PGTG_07681	0.126984	100	1606	1323
847	DS178281.1	PGTG_07697	0.125373	86.05	1571	1005
848	DS178281.1	PGTG_07718	0.0702576	81.4	1679	1281
849	DS178280.1	PGTG_08038	0.207317	83.72	1307	1230
850	DS178280.1	PGTG_08052	0.243129	87.21	1883	1419
851	DS178280.1	PGTG_08053	0.193989	84.88	1231	1098
852	DS178280.1	PGTG_08072	0.167116	90.7	1999	1113
853	DS178280.1	PGTG_21418	0.106557	83.72	1623	1464
854	DS178280.1	PGTG_08089	0.0939086	86.05	1505	1182
855	DS178280.1	PGTG_08106	0.183562	86.05	1252	1095
856	DS178280.1	PGTG_08143	0.220974	82.56	1602	1602
857	DS178280.1	PGTG_08150	0.274611	80.23	1417	1158
858	DS178280.1	PGTG_08152	0.120805	80.23	1414	1341
859	DS178280.1	PGTG_08157	0.106796	86.05	1236	1236
860	DS178280.1	PGTG_21431	0.152174	98.84	1710	1380
861	DS178280.1	PGTG_08208	0.137767	100	1977	1263
862	DS178280.1	PGTG_08213	0.0840951	81.4	1982	1641
863	DS178280.1	PGTG_08226	0.0895197	88.37	1933	1374
864	DS178280.1	PGTG_21438	0.0965909	93.02	1975	1056
865	DS178280.1	PGTG_08249	0.0617577	100	1656	1263
866	DS178279.1	PGTG_07754	0.0941476	100	1506	1179
867	DS178279.1	PGTG_07771	0.0673317	98.84	1890	1203
868	DS178279.1	PGTG_07779	0.169576	100	1604	1203
869	DS178279.1	PGTG_07785	0.084507	100	1785	1278
870	DS178279.1	PGTG_07806	0.113821	91.86	1600	1107
871	DS178279.1	PGTG_07822	0.0943396	81.4	1789	1431
872	DS178279.1	PGTG_21394	0.109181	100	1501	1209
873	DS178279.1	PGTG_07864	0.0831409	97.67	1842	1299
874	DS178279.1	PGTG_07867	0.0463918	88.37	1391	1164
875	DS178279.1	PGTG_07895	0.143177	82.56	1573	1341
876	DS178279.1	PGTG_07908	0.0632184	100	1338	1044
877	DS178279.1	PGTG_07909	0.0612245	100	1333	1029
878	DS178279.1	PGTG_07913	0.23262	83.72	1236	1122
879	DS178279.1	PGTG_07918	0.08867	86.05	1375	1218
880	DS178279.1	PGTG_07945	0.0786517	100	1765	1068
881	DS178279.1	PGTG_07994	0.108824	91.86	1679	1020
882	DS178279.1	PGTG_08002	0.151671	98.84	1455	1167
883	DS178279.1	PGTG_08003	0.132597	98.84	1469	1086
884	DS178279.1	PGTG_08006	0.0909091	100	1559	1386
885	DS178279.1	PGTG_08007	0.034398	88.37	1289	1221
886	DS178278.1	PGTG_21292	0.0282486	81.4	1745	1593
887	DS178278.1	PGTG_06801	0.0608229	86.05	1963	1677
888	DS178278.1	PGTG_06826	0.166667	84.88	1400	1098
889	DS178278.1	PGTG_06836	0.0765957	80.23	1929	1410
890	DS178278.1	PGTG_21298	0.192872	86.05	1621	1431
891	DS178278.1	PGTG_06868	0.174098	80.23	1413	1413
892	DS178278.1	PGTG_06875	0.075067	100	1542	1119
893	DS178278.1	PGTG_06885	0.0979381	100	1719	1164
894	DS178278.1	PGTG_21303	0.128947	82.56	1268	1140
895	DS178278.1	PGTG_06920	0.144928	89.53	1934	1449
896	DS178278.1	PGTG_06928	0.0689013	84.88	1737	1611
897	DS178278.1	PGTG_06930	0.108571	86.05	1130	1050
898	DS178278.1	PGTG_06942	0.163793	100	1685	1044
899	DS178278.1	PGTG_06944	0.117479	100	1276	1047
900	DS178278.1	PGTG_06961	0.0988275	91.86	1990	1791
901	DS178278.1	PGTG_06963	0.196217	87.21	1392	1269
902	DS178278.1	PGTG_06965	0.102273	94.19	1766	1320
903	DS178278.1	PGTG_06972	0.118896	100	1879	1413
904	DS178278.1	PGTG_06975	0.0420315	100	1974	1713
905	DS178278.1	PGTG_06982	0.108511	88.37	1934	1410
906	DS178278.1	PGTG_07001	0.154613	100	1933	1203
907	DS178278.1	PGTG_07003	0.116323	86.05	1693	1599
908	DS178278.1	PGTG_07017	0.139665	84.88	1522	1074
909	DS178278.1	PGTG_07028	0.206573	100	1456	1278
910	DS178278.1	PGTG_07032	0.0963173	88.37	1566	1059
911	DS178278.1	PGTG_07040	0.0532544	100	1922	1014
912	DS178278.1	PGTG_07042	0.0393996	87.21	1822	1599
913	DS178278.1	PGTG_21322	0.0917031	100	1800	1374
914	DS178278.1	PGTG_21323	0.0827068	100	1985	1197
915	DS178278.1	PGTG_07057	0.0528302	86.05	1739	1590
916	DS178278.1	PGTG_07066	0.054878	96.51	1868	1476
917	DS178278.1	PGTG_07085	0.0547945	100	1863	1314
918	DS178278.1	PGTG_07088	0.158837	100	1486	1341
919	DS178277.1	PGTG_07102	0.0660194	100	1818	1545
920	DS178277.1	PGTG_07111	0.066838	100	1440	1167
921	DS178277.1	PGTG_07119	0.118162	87.21	1371	1371
922	DS178277.1	PGTG_07147	0.0954357	88.37	1772	1446
923	DS178277.1	PGTG_07164	0.0727612	97.67	1894	1608
924	DS178277.1	PGTG_07166	0.07	100	1810	1200
925	DS178277.1	PGTG_21336	0.156977	100	1514	1032
926	DS178277.1	PGTG_21337	0.0675944	98.84	1804	1509
927	DS178277.1	PGTG_07192	0.0956848	87.21	1882	1599
928	DS178277.1	PGTG_07193	0.0914454	86.05	1313	1017
929	DS178277.1	PGTG_07195	0.0833333	86.05	1745	1656
930	DS178277.1	PGTG_07199	0.132231	93.02	1479	1089
931	DS178277.1	PGTG_07205	0.149451	100	1726	1365
932	DS178277.1	PGTG_07238	0.0780911	86.05	1686	1383
933	DS178277.1	PGTG_07239	0.084	100	1953	1500
934	DS178277.1	PGTG_07241	0.148541	86.05	1397	1131
935	DS178277.1	PGTG_07248	0.119565	100	1845	1656
936	DS178277.1	PGTG_07258	0.129213	100	1904	1068
937	DS178277.1	PGTG_07267	0.121339	100	1699	1434
938	DS178277.1	PGTG_07288	0.0762712	98.84	1998	1062
939	DS178277.1	PGTG_07290	0.101205	96.51	1933	1245
940	DS178277.1	PGTG_07296	0.173745	90.7	1568	1554
941	DS178277.1	PGTG_07297	0.177596	100	1265	1098
942	DS178277.1	PGTG_07304	0.0662824	86.05	1621	1041
943	DS178277.1	PGTG_07312	0.144414	100	1538	1101
944	DS178277.1	PGTG_07318	0.0532407	94.19	1657	1296
945	DS178277.1	PGTG_07319	0.0581655	91.86	1442	1341
946	DS178277.1	PGTG_07325	0.121593	100	1836	1431
947	DS178277.1	PGTG_07326	0.150628	94.19	1920	1434
948	DS178277.1	PGTG_07336	0.111872	100	1680	1314
949	DS178277.1	PGTG_07337	0.0913242	87.21	1420	1314
950	DS178277.1	PGTG_07342	0.0315789	81.4	1571	1140
951	DS178277.1	PGTG_07351	0.270115	86.05	1356	1044
952	DS178277.1	PGTG_07360	0.0870787	86.05	1274	1068
953	DS178277.1	PGTG_07372	0.19186	90.7	1234	1032
954	DS178277.1	PGTG_07378	0.275701	83.72	1284	1284
955	DS178277.1	PGTG_21351	0.0650759	96.51	1470	1383
956	DS178277.1	PGTG_07391	0.133205	86.05	1851	1554
957	DS178277.1	PGTG_07396	0.14604	97.67	1675	1212
958	DS178277.1	PGTG_07417	0.0909091	83.72	1287	1287
959	DS178277.1	PGTG_07421	0.245283	84.88	1840	1590
960	DS178277.1	PGTG_07426	0.133333	100	1919	1080
961	DS178276.1	PGTG_06457	0.148515	100	1768	1212
962	DS178276.1	PGTG_06461	0.0365854	83.72	1230	1230
963	DS178276.1	PGTG_06462	0.0911765	100	1300	1020
964	DS178276.1	PGTG_06464	0.0886598	100	1713	1455
965	DS178276.1	PGTG_06468	0.106509	100	1863	1014
966	DS178276.1	PGTG_06471	0.0723861	89.53	1864	1119
967	DS178276.1	PGTG_06476	0.0958904	100	1367	1095
968	DS178276.1	PGTG_06477	0.1079	100	1712	1557
969	DS178276.1	PGTG_06481	0.114607	97.67	1975	1335
970	DS178276.1	PGTG_06485	0.0941476	94.19	1577	1179
971	DS178276.1	PGTG_06490	0.0920398	100	1742	1206
972	DS178276.1	PGTG_06503	0.0892857	86.05	1589	1512
973	DS178276.1	PGTG_06506	0.223005	89.53	1278	1278
974	DS178276.1	PGTG_06515	0.08	97.67	1935	1500
975	DS178276.1	PGTG_06523	0.163507	86.05	1624	1266
976	DS178276.1	PGTG_06524	0.0826087	86.05	1446	1380
977	DS178276.1	PGTG_06528	0.0488889	89.53	1484	1350
978	DS178276.1	PGTG_06540	0.106335	96.51	1975	1326
979	DS178276.1	PGTG_06565	0.0968921	86.05	1824	1641
980	DS178276.1	PGTG_06582	0.128743	86.05	1296	1002
981	DS178276.1	PGTG_06601	0.0840336	100	1739	1071
982	DS178276.1	PGTG_06617	0.121065	100	1890	1239
983	DS178276.1	PGTG_06619	0.0739726	100	1833	1095
984	DS178276.1	PGTG_06620	0.0767045	100	1925	1056
985	DS178276.1	PGTG_06627	0.0985325	100	1829	1431
986	DS178276.1	PGTG_06656	0.0862069	86.05	1115	1044
987	DS178276.1	PGTG_06660	0.0951374	86.05	1543	1419
988	DS178276.1	PGTG_06674	0.0735849	91.86	1859	1590
989	DS178276.1	PGTG_06677	0.121693	93.02	1963	1701
990	DS178276.1	PGTG_06688	0.0627615	86.05	1637	1434
991	DS178276.1	PGTG_06692	0.0967742	95.35	1992	1023
992	DS178276.1	PGTG_06704	0.0426966	100	1592	1335
993	DS178276.1	PGTG_06710	0.132937	82.56	1512	1512
994	DS178276.1	PGTG_06716	0.0980392	84.88	1224	1224
995	DS178276.1	PGTG_06728	0.0845588	82.56	1860	1632
996	DS178276.1	PGTG_06735	0.0669856	86.05	1546	1254
997	DS178276.1	PGTG_06737	0.0916497	96.51	1605	1473
998	DS178276.1	PGTG_21283	0.0959184	84.88	1607	1470
999	DS178276.1	PGTG_06744	0.104348	100	1942	1380
1000	DS178276.1	PGTG_06750	0.13913	88.37	1439	1035
1001	DS178276.1	PGTG_06752	0.117978	86.05	1398	1068
1002	DS178276.1	PGTG_06756	0.0585242	100	1897	1179
1003	DS178275.1	PGTG_06136	0.0824468	81.4	1128	1128
1004	DS178275.1	PGTG_06137	0.0718085	81.4	1128	1128
1005	DS178275.1	PGTG_06138	0.0478589	97.67	1633	1191
1006	DS178275.1	PGTG_06140	0.104545	100	1390	1320
1007	DS178275.1	PGTG_06141	0.0477387	100	1417	1194
1008	DS178275.1	PGTG_06148	0.0526316	82.56	1701	1539
1009	DS178275.1	PGTG_06161	0.0869565	98.84	1595	1449
1010	DS178275.1	PGTG_06166	0.130952	100	1802	1008
1011	DS178275.1	PGTG_06177	0.183673	86.05	1222	1029
1012	DS178275.1	PGTG_06180	0.0885417	100	1835	1152
1013	DS178275.1	PGTG_06210	0.114943	100	1714	1044
1014	DS178275.1	PGTG_06235	0.0850515	86.05	1227	1164
1015	DS178275.1	PGTG_06248	0.0733696	86.05	1263	1104
1016	DS178275.1	PGTG_06259	0.0989305	100	1578	1122
1017	DS178275.1	PGTG_06266	0.0685714	100	1376	1050
1018	DS178275.1	PGTG_06271	0.183616	83.72	1113	1062
1019	DS178275.1	PGTG_06290	0.103448	89.53	1942	1392
1020	DS178275.1	PGTG_06322	0.119512	100	1851	1230
1021	DS178275.1	PGTG_06329	0.102703	82.56	1923	1665
1022	DS178275.1	PGTG_06331	0.14781	84.88	1800	1644
1023	DS178275.1	PGTG_06341	0.0384615	95.35	1731	1170
1024	DS178275.1	PGTG_06353	0.10452	80.23	1394	1062
1025	DS178275.1	PGTG_06377	0.0892019	94.19	1639	1278
1026	DS178275.1	PGTG_06379	0.0393519	80.23	1769	1296
1027	DS178275.1	PGTG_06394	0.220225	80.23	1335	1335
1028	DS178275.1	PGTG_06397	0.0539084	86.05	1600	1113
1029	DS178275.1	PGTG_21261	0.232353	86.05	1122	1020
1030	DS178275.1	PGTG_06431	0.0430839	87.21	1872	1323
1031	DS178275.1	PGTG_06436	0.0658824	98.84	1649	1275
1032	DS178274.1	PGTG_05047	0.12024	100	1895	1497
1033	DS178274.1	PGTG_05049	0.100746	90.7	1838	1608
1034	DS178274.1	PGTG_05052	0.121008	100	1989	1785
1035	DS178274.1	PGTG_21136	0.0625	86.05	1719	1056
1036	DS178274.1	PGTG_05076	0.115468	100	1917	1377
1037	DS178274.1	PGTG_05083	0.0501253	84.88	1582	1197
1038	DS178274.1	PGTG_05095	0.108883	100	1972	1047
1039	DS178274.1	PGTG_21142	0.0727273	93.02	1155	1155
1040	DS178274.1	PGTG_05151	0.136951	100	1429	1161
1041	DS178274.1	PGTG_05191	0.13172	83.72	1116	1116
1042	DS178274.1	PGTG_05193	0.053528	81.4	1615	1233
1043	DS178274.1	PGTG_05204	0.0752941	93.02	1711	1275
1044	DS178274.1	PGTG_05205	0.0928726	100	1900	1389
1045	DS178274.1	PGTG_05251	0.101877	97.67	1459	1119
1046	DS178274.1	PGTG_05281	0.0959233	100	1957	1251
1047	DS178274.1	PGTG_05282	0.140553	95.35	1427	1302
1048	DS178274.1	PGTG_05284	0.0737052	100	1914	1506
1049	DS178274.1	PGTG_05305	0.236934	83.72	1811	1722
1050	DS178274.1	PGTG_05310	0.102273	83.72	1556	1056
1051	DS178274.1	PGTG_05312	0.076555	82.56	1822	1254
1052	DS178274.1	PGTG_05315	0.1125	83.72	1440	1440
1053	DS178274.1	PGTG_21153	0.0510204	83.72	1305	1176
1054	DS178274.1	PGTG_21154	0.05	83.72	1323	1080
1055	DS178274.1	PGTG_05320	0.0752688	83.72	1116	1116
1056	DS178274.1	PGTG_05337	0.0446927	80.23	1787	1074
1057	DS178274.1	PGTG_05352	0.118687	100	1963	1188
1058	DS178274.1	PGTG_05355	0.0577778	86.05	1799	1350
1059	DS178274.1	PGTG_05359	0.122371	93.02	1854	1569
1060	DS178274.1	PGTG_05378	0.135255	100	1850	1353
1061	DS178274.1	PGTG_05392	0.146694	84.88	1726	1452
1062	DS178274.1	PGTG_05393	0.127155	84.88	1757	1392
1063	DS178274.1	PGTG_05396	0.101737	81.4	1395	1209
1064	DS178274.1	PGTG_05397	0.176	86.05	1542	1125
1065	DS178273.1	PGTG_05777	0.153266	86.05	1397	1194
1066	DS178273.1	PGTG_05781	0.158537	87.21	1317	1230
1067	DS178273.1	PGTG_05782	0.0547264	87.21	1394	1206
1068	DS178273.1	PGTG_05816	0.0790441	91.86	1975	1632
1069	DS178273.1	PGTG_05827	0.109524	89.53	1381	1260
1070	DS178273.1	PGTG_05828	0.0553936	100	1826	1029
1071	DS178273.1	PGTG_21210	0.119804	100	1531	1227
1072	DS178273.1	PGTG_05860	0.086514	88.37	1353	1179
1073	DS178273.1	PGTG_05863	0.0331633	93.02	1349	1176
1074	DS178273.1	PGTG_05868	0.194384	84.88	1684	1389
1075	DS178273.1	PGTG_05882	0.08159	86.05	1504	1434
1076	DS178273.1	PGTG_05883	0.0545906	94.19	1478	1209
1077	DS178273.1	PGTG_05886	0.0574413	100	1534	1149
1078	DS178273.1	PGTG_05891	0.0636605	97.67	1255	1131
1079	DS178273.1	PGTG_05893	0.0351351	100	1524	1110
1080	DS178273.1	PGTG_05917	0.0745501	90.7	1710	1167
1081	DS178273.1	PGTG_05927	0.0605263	100	1992	1140
1082	DS178273.1	PGTG_05929	0.0860927	86.05	1603	1359
1083	DS178273.1	PGTG_05931	0.042735	82.56	1054	1053
1084	DS178273.1	PGTG_05956	0.11809	100	1437	1194
1085	DS178273.1	PGTG_05983	0.0938338	86.05	1187	1119
1086	DS178273.1	PGTG_05987	0.0782609	86.05	1106	1035
1087	DS178273.1	PGTG_06001	0.0659026	100	1680	1047
1088	DS178273.1	PGTG_06005	0.150901	88.37	1419	1332
1089	DS178273.1	PGTG_06009	0.0763359	100	1822	1179
1090	DS178273.1	PGTG_06010	0.0470914	94.19	1774	1083
1091	DS178273.1	PGTG_06013	0.0886792	80.23	1590	1590
1092	DS178273.1	PGTG_06026	0.0894454	100	1997	1677
1093	DS178273.1	PGTG_06035	0.0862069	86.05	1115	1044
1094	DS178273.1	PGTG_06049	0.0817439	97.67	1905	1101
1095	DS178273.1	PGTG_21225	0.0344828	80.23	1498	1305
1096	DS178273.1	PGTG_06065	0.161074	83.72	1879	1341
1097	DS178273.1	PGTG_06067	0.0703934	86.05	1597	1449
1098	DS178273.1	PGTG_06076	0.074184	90.7	1420	1011
1099	DS178273.1	PGTG_06086	0.0472813	84.88	1432	1269
1100	DS178272.1	PGTG_05429	0.11358	95.35	1960	1215
1101	DS178272.1	PGTG_21162	0.195489	83.72	1197	1197
1102	DS178272.1	PGTG_05484	0.152239	81.4	1115	1005
1103	DS178272.1	PGTG_05494	0.109589	93.02	1923	1533
1104	DS178272.1	PGTG_05500	0.10989	86.05	1134	1092
1105	DS178272.1	PGTG_05530	0.0445682	86.05	1238	1077
1106	DS178272.1	PGTG_05535	0.110024	86.05	1793	1227
1107	DS178272.1	PGTG_05537	0.0788288	86.05	1456	1332
1108	DS178272.1	PGTG_05538	0.103261	86.05	1255	1104
1109	DS178272.1	PGTG_05542	0.0706215	82.56	1187	1062
1110	DS178272.1	PGTG_21175	0.119835	87.21	1900	1452
1111	DS178272.1	PGTG_05559	0.0632603	100	1940	1233
1112	DS178272.1	PGTG_05562	0.0487805	100	1864	1230
1113	DS178272.1	PGTG_05563	0.105528	100	1399	1194
1114	DS178272.1	PGTG_05565	0.0989899	86.05	1810	1485
1115	DS178272.1	PGTG_05571	0.0679406	86.05	1852	1413
1116	DS178272.1	PGTG_05573	0.116162	94.19	1267	1188
1117	DS178272.1	PGTG_05577	0.0612648	86.05	1877	1518
1118	DS178272.1	PGTG_05589	0.091922	94.19	1227	1077
1119	DS178272.1	PGTG_05590	0.0698113	100	1676	1590
1120	DS178272.1	PGTG_05613	0.0609037	87.21	1905	1527
1121	DS178272.1	PGTG_21181	0.0357143	84.88	1938	1176
1122	DS178272.1	PGTG_21182	0.0995025	88.37	1618	1206
1123	DS178272.1	PGTG_21184	0.0617849	86.05	1431	1311
1124	DS178272.1	PGTG_05649	0.0811404	86.05	1438	1368
1125	DS178272.1	PGTG_05654	0.153285	100	1629	1233
1126	DS178272.1	PGTG_05678	0.108055	100	1870	1527
1127	DS178272.1	PGTG_21191	0.285377	82.56	1272	1272
1128	DS178272.1	PGTG_05695	0.0919325	86.05	1916	1599
1129	DS178272.1	PGTG_05726	0.170213	96.51	1666	1128
1130	DS178272.1	PGTG_05739	0.0915663	88.37	1605	1245
1131	DS178272.1	PGTG_21201	0.0294118	84.88	1994	1124
1132	DS178271.1	PGTG_21079	0.0502183	82.56	1441	1374
1133	DS178271.1	PGTG_04641	0.0775401	100	1148	1122
1134	DS178271.1	PGTG_04653	0.0731707	100	1752	1107
1135	DS178271.1	PGTG_04660	0.0539957	100	1713	1389
1136	DS178271.1	PGTG_21084	0.169118	95.35	1309	1224
1137	DS178271.1	PGTG_21087	0.112546	86.05	1626	1626
1138	DS178271.1	PGTG_04695	0.0684685	86.05	1881	1665
1139	DS178271.1	PGTG_04719	0.0715474	86.05	1901	1803
1140	DS178271.1	PGTG_04760	0.0988764	93.02	1713	1335
1141	DS178271.1	PGTG_04776	0.112867	89.53	1432	1329
1142	DS178271.1	PGTG_04779	0.159898	100	1899	1182
1143	DS178271.1	PGTG_04790	0.0394737	86.05	1491	1368
1144	DS178271.1	PGTG_04810	0.125	95.35	1354	1056
1145	DS178271.1	PGTG_04818	0.088172	89.53	1688	1395
1146	DS178271.1	PGTG_04827	0.0852273	86.05	1908	1584
1147	DS178271.1	PGTG_21103	0.0621762	90.7	1934	1737
1148	DS178271.1	PGTG_04866	0.0849858	86.05	1653	1059
1149	DS178271.1	PGTG_04868	0.100233	86.05	1521	1287
1150	DS178271.1	PGTG_04889	0.0360577	100	1574	1248
1151	DS178271.1	PGTG_04902	0.115764	100	1517	1218
1152	DS178271.1	PGTG_04923	0.0945055	86.05	1508	1365
1153	DS178271.1	PGTG_04926	0.121134	86.05	1314	1164
1154	DS178271.1	PGTG_04934	0.104369	94.19	1928	1236
1155	DS178271.1	PGTG_04946	0.0956938	100	1910	1254
1156	DS178271.1	PGTG_04972	0.0762463	100	1903	1023
1157	DS178271.1	PGTG_04973	0.0598802	100	1901	1002
1158	DS178271.1	PGTG_04981	0.116216	94.19	1241	1110
1159	DS178271.1	PGTG_04988	0.103865	100	1978	1242
1160	DS178271.1	PGTG_04990	0.10124	86.05	1865	1452
1161	DS178271.1	PGTG_04992	0.0735586	86.05	1998	1509
1162	DS178271.1	PGTG_04993	0.151762	98.84	1372	1107
1163	DS178271.1	PGTG_04998	0.0841924	83.72	1957	1746
1164	DS178271.1	PGTG_05006	0.037422	89.53	1798	1443
1165	DS178271.1	PGTG_05013	0.0914397	91.86	1623	1542
1166	DS178271.1	PGTG_05021	0.103352	100	1786	1074
1167	DS178270.1	PGTG_04252	0.129121	100	1914	1092
1168	DS178270.1	PGTG_21037	0.1171	100	1614	1614
1169	DS178270.1	PGTG_04270	0.166667	100	1327	1116
1170	DS178270.1	PGTG_04277	0.0661578	100	1665	1179
1171	DS178270.1	PGTG_04281	0.083871	100	1939	1860
1172	DS178270.1	PGTG_04284	0.0590909	81.4	1605	1320
1173	DS178270.1	PGTG_04286	0.058309	100	1399	1029
1174	DS178270.1	PGTG_04289	0.123845	86.05	1704	1623
1175	DS178270.1	PGTG_04290	0.103933	100	1555	1068
1176	DS178270.1	PGTG_04335	0.135021	89.53	1688	1422
1177	DS178270.1	PGTG_04348	0.116095	100	1185	1137
1178	DS178270.1	PGTG_04371	0.126027	86.05	1443	1095
1179	DS178270.1	PGTG_04383	0.0620155	97.67	1628	1161
1180	DS178270.1	PGTG_04390	0.0752688	95.35	1658	1116
1181	DS178270.1	PGTG_04409	0.062201	89.53	1956	1881
1182	DS178270.1	PGTG_21056	0.158257	82.56	1376	1308
1183	DS178270.1	PGTG_04422	0.0979955	100	1755	1347
1184	DS178270.1	PGTG_04425	0.198732	89.53	1951	1419
1185	DS178270.1	PGTG_04440	0.105263	100	1460	1368
1186	DS178270.1	PGTG_04447	0.2	100	1875	1785
1187	DS178270.1	PGTG_21064	0.192982	100	1350	1197
1188	DS178270.1	PGTG_04466	0.0875	86.05	1563	1200
1189	DS178270.1	PGTG_04470	0.0858896	88.37	1615	1467
1190	DS178270.1	PGTG_04488	0.0659134	83.72	1777	1593
1191	DS178270.1	PGTG_04531	0.0534351	86.05	1287	1179
1192	DS178270.1	PGTG_04567	0.117978	86.05	1374	1068
1193	DS178270.1	PGTG_04586	0.119444	100	1861	1080
1194	DS178270.1	PGTG_04589	0.113372	86.05	1373	1032
1195	DS178270.1	PGTG_04595	0.0435835	100	1833	1239
1196	DS178270.1	PGTG_04609	0.0426065	100	1447	1197
1197	DS178270.1	PGTG_04610	0.0509383	100	1926	1119
1198	DS178270.1	PGTG_04622	0.107232	86.05	1414	1203
1199	DS178269.1	PGTG_03862	0.119097	100	1761	1461
1200	DS178269.1	PGTG_03875	0.0993377	81.4	1922	1812
1201	DS178269.1	PGTG_03882	0.0569801	100	1537	1053
1202	DS178269.1	PGTG_03887	0.0997151	100	1336	1053
1203	DS178269.1	PGTG_03889	0.109244	100	1567	1071
1204	DS178269.1	PGTG_03896	0.0976645	93.02	1888	1413
1205	DS178269.1	PGTG_03897	0.0785563	87.21	1890	1413
1206	DS178269.1	PGTG_20990	0.0724638	87.21	1813	1035
1207	DS178269.1	PGTG_03904	0.0724234	100	1700	1077
1208	DS178269.1	PGTG_03906	0.152542	97.67	1879	1062
1209	DS178269.1	PGTG_03921	0.0948276	82.56	1192	1044
1210	DS178269.1	PGTG_03926	0.107884	86.05	1599	1446
1211	DS178269.1	PGTG_03929	0.187984	86.05	1920	1548
1212	DS178269.1	PGTG_20996	0.136729	86.05	1295	1119
1213	DS178269.1	PGTG_03933	0.0967742	100	1526	1023
1214	DS178269.1	PGTG_03938	0.125654	100	1818	1146
1215	DS178269.1	PGTG_03977	0.121399	100	1966	1458
1216	DS178269.1	PGTG_03992	0.101145	86.05	1572	1572
1217	DS178269.1	PGTG_03998	0.110874	86.05	1663	1407
1218	DS178269.1	PGTG_04002	0.0808081	89.53	1718	1188
1219	DS178269.1	PGTG_04003	0.144476	86.05	1186	1059
1220	DS178269.1	PGTG_04027	0.0680412	91.86	1853	1455
1221	DS178269.1	PGTG_04034	0.08933	100	1902	1209
1222	DS178269.1	PGTG_04035	0.103352	100	1872	1074
1223	DS178269.1	PGTG_04039	0.0560748	98.84	1620	1284
1224	DS178269.1	PGTG_21010	0.0272537	86.05	1553	1431
1225	DS178269.1	PGTG_04074	0.10883	94.19	1926	1461
1226	DS178269.1	PGTG_04078	0.0870647	100	1981	1206
1227	DS178269.1	PGTG_04088	0.128623	86.05	1719	1656
1228	DS178269.1	PGTG_04096	0.0631365	86.05	1882	1473
1229	DS178269.1	PGTG_04103	0.0930693	86.05	1935	1515
1230	DS178269.1	PGTG_04159	0.07431	100	1579	1413
1231	DS178269.1	PGTG_04160	0.101911	100	1689	1413
1232	DS178269.1	PGTG_04165	0.0674847	100	1697	1467
1233	DS178269.1	PGTG_04199	0.0957447	89.53	1596	1410
1234	DS178269.1	PGTG_04200	0.0360825	100	1241	1164
1235	DS178269.1	PGTG_04223	0.106628	91.86	1509	1041
1236	DS178269.1	PGTG_04233	0.04	100	1564	1350
1237	DS178268.1	PGTG_03423	0.0906593	100	1882	1092
1238	DS178268.1	PGTG_03425	0.0510441	89.53	1520	1293
1239	DS178268.1	PGTG_20944	0.0507463	88.37	1458	1005
1240	DS178268.1	PGTG_20945	0.115789	89.53	1446	1140
1241	DS178268.1	PGTG_03432	0.0952381	100	1774	1071
1242	DS178268.1	PGTG_03435	0.130564	100	1680	1011
1243	DS178268.1	PGTG_20946	0.0384615	81.4	1549	1092
1244	DS178268.1	PGTG_03442	0.120448	100	1686	1071
1245	DS178268.1	PGTG_03443	0.0836502	100	1990	1578
1246	DS178268.1	PGTG_03464	0.0966981	100	1820	1272
1247	DS178268.1	PGTG_03469	0.0982659	100	1826	1038
1248	DS178268.1	PGTG_03473	0.0703518	86.05	1715	1194
1249	DS178268.1	PGTG_03478	0.0816832	86.05	1864	1212
1250	DS178268.1	PGTG_03481	0.122892	86.05	1656	1245
1251	DS178268.1	PGTG_03510	0.135472	83.72	1683	1683
1252	DS178268.1	PGTG_03518	0.153153	90.7	1595	1332
1253	DS178268.1	PGTG_03538	0.0696379	87.21	1220	1077
1254	DS178268.1	PGTG_03545	0.145877	98.84	1793	1419
1255	DS178268.1	PGTG_03575	0.0618557	96.51	1687	1164
1256	DS178268.1	PGTG_03578	0.147368	86.05	1308	1140
1257	DS178268.1	PGTG_03583	0.0835267	87.21	1618	1293
1258	DS178268.1	PGTG_03599	0.0298851	98.84	1453	1305
1259	DS178268.1	PGTG_03631	0.110417	80.23	1440	1440
1260	DS178268.1	PGTG_03638	0.0696721	100	1953	1464
1261	DS178268.1	PGTG_03642	0.272556	82.56	1596	1596
1262	DS178268.1	PGTG_03649	0.0717593	100	1988	1296
1263	DS178268.1	PGTG_03650	0.0686813	97.67	1379	1092
1264	DS178268.1	PGTG_03667	0.126685	100	1441	1113
1265	DS178268.1	PGTG_03676	0.034188	86.05	1210	1053
1266	DS178268.1	PGTG_03698	0.0538244	88.37	1211	1059
1267	DS178268.1	PGTG_03706	0.0909091	90.7	1466	1221
1268	DS178268.1	PGTG_03728	0.131965	100	1609	1023
1269	DS178268.1	PGTG_03730	0.0975	100	1486	1200
1270	DS178268.1	PGTG_03737	0.0884211	97.67	1904	1425
1271	DS178268.1	PGTG_03750	0.111111	87.21	1703	1404
1272	DS178268.1	PGTG_03767	0.09375	100	1660	1344
1273	DS178268.1	PGTG_20972	0.133588	86.05	1766	1572
1274	DS178268.1	PGTG_03791	0.137931	86.05	1298	1131
1275	DS178268.1	PGTG_03815	0.136612	100	1199	1098
1276	DS178268.1	PGTG_03819	0.114754	100	1427	1281
1277	DS178268.1	PGTG_20985	0.106145	100	1936	1074
1278	DS178268.1	PGTG_03833	0.0616247	93.02	1631	1071
1279	DS178268.1	PGTG_03847	0.0623701	100	1733	1443
1280	DS178267.1	PGTG_02999	0.107143	96.51	1629	1428
1281	DS178267.1	PGTG_03017	0.12253	95.35	1803	1518
1282	DS178267.1	PGTG_20902	0.124646	86.05	1121	1059
1283	DS178267.1	PGTG_03037	0.0949555	96.51	1841	1011
1284	DS178267.1	PGTG_03051	0.0956072	88.37	1859	1161
1285	DS178267.1	PGTG_03067	0.124088	83.72	1963	1233
1286	DS178267.1	PGTG_03070	0.0571429	88.37	1314	1050
1287	DS178267.1	PGTG_03090	0.119512	87.21	1299	1230
1288	DS178267.1	PGTG_03112	0.0859189	81.4	1840	1257
1289	DS178267.1	PGTG_03128	0.080597	86.05	1071	1005
1290	DS178267.1	PGTG_03132	0.0609418	86.05	1595	1083
1291	DS178267.1	PGTG_20914	0.130919	87.21	1402	1077
1292	DS178267.1	PGTG_03137	0.0440415	86.05	1252	1158
1293	DS178267.1	PGTG_03157	0.0359897	86.05	1263	1167
1294	DS178267.1	PGTG_03165	0.0879828	100	1602	1398
1295	DS178267.1	PGTG_03176	0.0828283	100	1890	1485
1296	DS178267.1	PGTG_03179	0.103064	100	1997	1077
1297	DS178267.1	PGTG_03187	0.0421394	86.05	1929	1851
1298	DS178267.1	PGTG_03190	0.201389	100	1801	1296
1299	DS178267.1	PGTG_03194	0.123786	100	1353	1236
1300	DS178267.1	PGTG_03195	0.0647321	100	1851	1344
1301	DS178267.1	PGTG_03244	0.108987	100	1814	1569
1302	DS178267.1	PGTG_03257	0.132075	86.05	1189	1113
1303	DS178267.1	PGTG_03265	0.171582	86.05	1189	1119
1304	DS178267.1	PGTG_03279	0.0801034	86.05	1311	1161
1305	DS178267.1	PGTG_03320	0.0522193	86.05	1330	1149
1306	DS178267.1	PGTG_03321	0.176904	100	1699	1221
1307	DS178267.1	PGTG_03330	0.13217	97.67	1841	1203
1308	DS178267.1	PGTG_03345	0.165375	100	1919	1161
1309	DS178267.1	PGTG_03376	0.0701754	100	1777	1197
1310	DS178267.1	PGTG_03397	0.0657143	100	1914	1050
1311	DS178266.1	PGTG_02033	0.107042	86.05	1916	1065
1312	DS178266.1	PGTG_02040	0.083871	86.05	1901	1395
1313	DS178266.1	PGTG_02042	0.101786	100	1957	1680
1314	DS178266.1	PGTG_02043	0.0564516	100	1513	1116
1315	DS178266.1	PGTG_02055	0.105398	100	1363	1167
1316	DS178266.1	PGTG_02080	0.0825893	86.05	1433	1344
1317	DS178266.1	PGTG_02083	0.0762943	86.05	1347	1101
1318	DS178266.1	PGTG_02089	0.10452	94.19	1462	1062
1319	DS178266.1	PGTG_02091	0.0414508	87.21	1158	1158
1320	DS178266.1	PGTG_02093	0.12285	100	1601	1221
1321	DS178266.1	PGTG_02107	0.0862069	86.05	1971	1044
1322	DS178266.1	PGTG_02128	0.0661765	100	1520	1224
1323	DS178266.1	PGTG_02129	0.0823245	100	1430	1239
1324	DS178266.1	PGTG_02137	0.13079	100	1717	1101
1325	DS178266.1	PGTG_02146	0.308271	82.56	1760	1596
1326	DS178266.1	PGTG_20791	0.326454	83.72	1599	1599
1327	DS178266.1	PGTG_20792	0.244957	84.88	1041	1041
1328	DS178266.1	PGTG_02162	0.129032	86.05	1631	1023
1329	DS178266.1	PGTG_02165	0.242678	86.05	1600	1434
1330	DS178266.1	PGTG_02166	0.284689	86.05	1468	1254
1331	DS178266.1	PGTG_20795	0.136276	93.02	1884	1563
1332	DS178266.1	PGTG_02174	0.137725	100	1295	1002
1333	DS178266.1	PGTG_02177	0.157113	98.84	1633	1413
1334	DS178266.1	PGTG_02188	0.178947	100	1950	1140
1335	DS178266.1	PGTG_02189	0.101952	86.05	1755	1383
1336	DS178266.1	PGTG_02207	0.0872642	100	1739	1272
1337	DS178266.1	PGTG_02212	0.113111	88.37	1420	1167
1338	DS178266.1	PGTG_02213	0.0935673	98.84	1294	1026
1339	DS178266.1	PGTG_02224	0.0829268	94.19	1740	1230
1340	DS178266.1	PGTG_02234	0.177249	80.23	1207	1134
1341	DS178266.1	PGTG_02273	0.152709	100	1600	1218
1342	DS178266.1	PGTG_02284	0.0603675	100	1645	1143
1343	DS178266.1	PGTG_02285	0.122302	90.7	1701	1251
1344	DS178266.1	PGTG_02289	0.168	87.21	1825	1125
1345	DS178266.1	PGTG_02298	0.0716332	100	1536	1047
1346	DS178266.1	PGTG_02304	0.154667	100	1327	1125
1347	DS178266.1	PGTG_02371	0.119134	88.37	1976	1662
1348	DS178266.1	PGTG_02378	0.108108	96.51	1980	1332
1349	DS178266.1	PGTG_02384	0.0774648	86.05	1354	1278
1350	DS178266.1	PGTG_02390	0.130982	100	1711	1191
1351	DS178266.1	PGTG_02393	0.119658	100	1947	1404
1352	DS178266.1	PGTG_02394	0.0906801	83.72	1466	1191
1353	DS178266.1	PGTG_02399	0.116071	94.19	1406	1008
1354	DS178266.1	PGTG_02406	0.137681	100	1553	1242
1355	DS178266.1	PGTG_02409	0.0762712	100	1540	1062
1356	DS178266.1	PGTG_20820	0.110803	86.05	1542	1083
1357	DS178266.1	PGTG_02434	0.112311	87.21	1686	1389
1358	DS178266.1	PGTG_02458	0.253669	84.88	1521	1431
1359	DS178266.1	PGTG_02482	0.0526316	83.72	1157	1026
1360	DS178266.1	PGTG_02483	0.0730689	86.05	1469	1437
1361	DS178266.1	PGTG_20836	0.0755814	83.72	1603	1032
1362	DS178265.1	PGTG_02514	0.0582329	84.88	1743	1494
1363	DS178265.1	PGTG_02559	0.12993	100	1869	1293
1364	DS178265.1	PGTG_02562	0.157895	86.05	1750	1482
1365	DS178265.1	PGTG_02564	0.114078	98.84	1469	1236
1366	DS178265.1	PGTG_02585	0.0437788	86.05	1859	1302
1367	DS178265.1	PGTG_02597	0.0786517	98.84	1964	1602
1368	DS178265.1	PGTG_02617	0.124324	86.05	1110	1110
1369	DS178265.1	PGTG_02643	0.0811966	100	1972	1404
1370	DS178265.1	PGTG_02646	0.138889	80.23	1786	1080
1371	DS178265.1	PGTG_02647	0.12069	89.53	1467	1044
1372	DS178265.1	PGTG_20851	0.104167	97.67	1282	1008
1373	DS178265.1	PGTG_02654	0.0975	100	1659	1200
1374	DS178265.1	PGTG_02664	0.08	81.4	1330	1200
1375	DS178265.1	PGTG_02666	0.0505952	98.84	1331	1008
1376	DS178265.1	PGTG_02745	0.077951	84.88	1684	1347
1377	DS178265.1	PGTG_02754	0.0501475	88.37	1340	1017
1378	DS178265.1	PGTG_20866	0.0508772	83.72	1968	1710
1379	DS178265.1	PGTG_02767	0.153409	100	1863	1584
1380	DS178265.1	PGTG_02778	0.134078	86.05	1593	1074
1381	DS178265.1	PGTG_02788	0.108491	100	1498	1272
1382	DS178265.1	PGTG_02863	0.0996678	100	1912	1806
1383	DS178265.1	PGTG_02871	0.0893372	86.05	1677	1041
1384	DS178265.1	PGTG_02888	0.140299	100	1973	1005
1385	DS178265.1	PGTG_02889	0.110417	100	1981	1440
1386	DS178265.1	PGTG_02912	0.0991189	86.05	1436	1362
1387	DS178265.1	PGTG_02913	0.129676	100	1393	1203
1388	DS178265.1	PGTG_02923	0.192982	100	1830	1197
1389	DS178265.1	PGTG_02936	0.136628	87.21	1612	1032
1390	DS178265.1	PGTG_02937	0.0798403	100	1639	1503
1391	DS178265.1	PGTG_02943	0.117143	89.53	1823	1050
1392	DS178265.1	PGTG_02967	0.0966011	86.05	1677	1677
1393	DS178265.1	PGTG_02972	0.129412	100	1759	1020
1394	DS178264.1	PGTG_00750	0.0767544	87.21	1834	1368
1395	DS178264.1	PGTG_00760	0.0805556	100	1492	1080
1396	DS178264.1	PGTG_00768	0.122283	97.67	1813	1104
1397	DS178264.1	PGTG_00770	0.185294	91.86	1454	1020
1398	DS178264.1	PGTG_00771	0.196242	87.21	1931	1437
1399	DS178264.1	PGTG_00791	0.0413437	89.53	1642	1161
1400	DS178264.1	PGTG_00795	0.0435967	100	1553	1101
1401	DS178264.1	PGTG_00812	0.169323	100	1623	1506
1402	DS178264.1	PGTG_00815	0.125	100	1781	1056
1403	DS178264.1	PGTG_00817	0.108007	88.37	1969	1611
1404	DS178264.1	PGTG_00835	0.117048	86.05	1261	1179
1405	DS178264.1	PGTG_00836	0.191601	86.05	1232	1143
1406	DS178264.1	PGTG_00852	0.0724299	100	1695	1284
1407	DS178264.1	PGTG_00866	0.190058	91.86	1925	1026
1408	DS178264.1	PGTG_00885	0.0868421	98.84	1408	1140
1409	DS178264.1	PGTG_00889	0.0869565	97.67	1293	1104
1410	DS178264.1	PGTG_00894	0.0597826	91.86	1433	1104
1411	DS178264.1	PGTG_00913	0.085213	95.35	1452	1197
1412	DS178264.1	PGTG_00925	0.123318	100	1708	1338
1413	DS178264.1	PGTG_00929	0.058296	86.05	1431	1338
1414	DS178264.1	PGTG_00993	0.0763158	87.21	1460	1140
1415	DS178264.1	PGTG_01003	0.17562	82.56	1715	1452
1416	DS178264.1	PGTG_01019	0.112994	87.21	1450	1062
1417	DS178264.1	PGTG_01020	0.125	100	1647	1104
1418	DS178264.1	PGTG_01026	0.068306	100	1733	1098
1419	DS178264.1	PGTG_01029	0.0523139	87.21	1655	1491
1420	DS178264.1	PGTG_01032	0.052506	86.05	1447	1257
1421	DS178264.1	PGTG_01034	0.061086	86.05	1746	1326
1422	DS178264.1	PGTG_01041	0.0655738	82.56	1920	1647
1423	DS178264.1	PGTG_01073	0.105392	100	1461	1224
1424	DS178264.1	PGTG_01077	0.0934844	84.88	1364	1059
1425	DS178264.1	PGTG_01082	0.111588	83.72	1781	1398
1426	DS178264.1	PGTG_01087	0.112861	86.05	1643	1143
1427	DS178264.1	PGTG_01091	0.0722222	91.86	1579	1080
1428	DS178264.1	PGTG_01095	0.13172	86.05	1339	1116
1429	DS178264.1	PGTG_01097	0.108932	95.35	1852	1377
1430	DS178264.1	PGTG_01101	0.105943	100	1862	1161
1431	DS178264.1	PGTG_01105	0.181406	88.37	1438	1323
1432	DS178264.1	PGTG_01113	0.0827251	81.4	1519	1233
1433	DS178264.1	PGTG_01123	0.135922	88.37	1971	1545
1434	DS178264.1	PGTG_01136	0.075	100	1916	1080
1435	DS178264.1	PGTG_01158	0.0655738	86.05	1862	1464
1436	DS178264.1	PGTG_01160	0.0810185	100	1963	1296
1437	DS178264.1	PGTG_01161	0.103352	100	1739	1074
1438	DS178264.1	PGTG_01166	0.122873	86.05	1587	1587
1439	DS178264.1	PGTG_01167	0.0745814	86.05	1986	1971
1440	DS178264.1	PGTG_20683	0.0682226	86.05	1784	1671
1441	DS178264.1	PGTG_01179	0.0820771	90.7	1983	1791
1442	DS178264.1	PGTG_01180	0.15	100	1430	1020
1443	DS178264.1	PGTG_20689	0.112871	87.21	1894	1515
1444	DS178264.1	PGTG_01205	0.0987868	86.05	1891	1731
1445	DS178264.1	PGTG_01226	0.194605	97.67	1900	1557
1446	DS178264.1	PGTG_01239	0.10467	94.19	1934	1863
1447	DS178264.1	PGTG_01240	0.0710059	90.7	1238	1014
1448	DS178264.1	PGTG_01260	0.104513	100	1653	1263
1449	DS178264.1	PGTG_20695	0.0775862	86.05	1243	1044
1450	DS178264.1	PGTG_01274	0.116223	100	1480	1239
1451	DS178264.1	PGTG_01276	0.078534	100	1899	1146
1452	DS178264.1	PGTG_01294	0.0688623	100	1436	1002
1453	DS178264.1	PGTG_01318	0.140992	100	1927	1149
1454	DS178264.1	PGTG_01322	0.0853659	98.84	1841	1230
1455	DS178264.1	PGTG_01325	0.0816832	100	1772	1212
1456	DS178264.1	PGTG_01342	0.145969	100	1377	1377
1457	DS178264.1	PGTG_01345	0.0963636	86.05	1953	1650
1458	DS178264.1	PGTG_01358	0.0863095	98.84	1647	1008
1459	DS178263.1	PGTG_01398	0.211494	86.05	1305	1305
1460	DS178263.1	PGTG_01402	0.104326	100	1903	1179
1461	DS178263.1	PGTG_01408	0.112948	100	1769	1089
1462	DS178263.1	PGTG_01419	0.119403	100	1537	1206
1463	DS178263.1	PGTG_01427	0.0954447	100	1838	1383
1464	DS178263.1	PGTG_01458	0.119247	86.05	1787	1434
1465	DS178263.1	PGTG_01489	0.13	89.53	1658	1500
1466	DS178263.1	PGTG_20724	0.0321101	86.05	1890	1308
1467	DS178263.1	PGTG_20726	0.0927152	88.37	1552	1359
1468	DS178263.1	PGTG_20727	0.118012	86.05	1652	1449
1469	DS178263.1	PGTG_01533	0.0921409	100	1518	1107
1470	DS178263.1	PGTG_01545	0.08867	100	1480	1218
1471	DS178263.1	PGTG_01553	0.0952381	82.56	1742	1134
1472	DS178263.1	PGTG_20732	0.147287	81.4	1232	1161
1473	DS178263.1	PGTG_01555	0.14467	100	1266	1182
1474	DS178263.1	PGTG_01580	0.0666667	100	1675	1215
1475	DS178263.1	PGTG_20740	0.0478589	100	1723	1191
1476	DS178263.1	PGTG_01586	0.126866	98.84	1907	1608
1477	DS178263.1	PGTG_01608	0.0609244	88.37	1464	1428
1478	DS178263.1	PGTG_01612	0.0941176	100	1690	1020
1479	DS178263.1	PGTG_20748	0.114883	93.02	1663	1149
1480	DS178263.1	PGTG_01664	0.0911392	86.05	1187	1185
1481	DS178263.1	PGTG_01667	0.0991189	86.05	1362	1362
1482	DS178263.1	PGTG_01688	0.0864198	82.56	1961	1215
1483	DS178263.1	PGTG_01718	0.0562347	88.37	1629	1227
1484	DS178263.1	PGTG_01719	0.118343	100	1684	1014
1485	DS178263.1	PGTG_01739	0.106443	100	1812	1071
1486	DS178263.1	PGTG_01749	0.119748	100	1992	1428
1487	DS178263.1	PGTG_01764	0.118568	100	1786	1341
1488	DS178263.1	PGTG_01806	0.163793	86.05	1283	1044
1489	DS178263.1	PGTG_20771	0.111111	94.19	1933	1053
1490	DS178263.1	PGTG_01826	0.101266	100	1601	1185
1491	DS178263.1	PGTG_01841	0.127835	88.37	1788	1455
1492	DS178263.1	PGTG_01851	0.0337079	86.05	1285	1068
1493	DS178263.1	PGTG_01890	0.0597826	90.7	1289	1104
1494	DS178263.1	PGTG_01896	0.110837	100	1883	1218
1495	DS178263.1	PGTG_01898	0.162234	86.05	1199	1128
1496	DS178263.1	PGTG_01902	0.131635	100	1977	1413
1497	DS178263.1	PGTG_01942	0.0911458	87.21	1152	1152
1498	DS178263.1	PGTG_01963	0.199301	86.05	1945	1716
1499	DS178263.1	PGTG_01964	0.260759	86.05	1770	1185
1500	DS178263.1	PGTG_01981	0.210417	84.88	1484	1440
1501	DS178262.1	PGTG_20570	0.14532	86.05	1804	1218
1502	DS178262.1	PGTG_00028	0.0913349	95.35	1625	1281
1503	DS178262.1	PGTG_00029	0.0879121	97.67	1710	1092
1504	DS178262.1	PGTG_00048	0.106343	94.19	1793	1608
1505	DS178262.1	PGTG_00050	0.045738	100	1851	1443
1506	DS178262.1	PGTG_00060	0.127841	86.05	1114	1056
1507	DS178262.1	PGTG_00063	0.054321	95.35	1609	1215
1508	DS178262.1	PGTG_00074	0.0816901	86.05	1792	1065
1509	DS178262.1	PGTG_20580	0.194595	87.21	1244	1110
1510	DS178262.1	PGTG_00106	0.202381	86.05	1117	1008
1511	DS178262.1	PGTG_00107	0.151869	86.05	1552	1284
1512	DS178262.1	PGTG_20582	0.0948509	100	1796	1107
1513	DS178262.1	PGTG_20583	0.160819	100	1588	1026
1514	DS178262.1	PGTG_00110	0.134286	97.67	1359	1050
1515	DS178262.1	PGTG_00111	0.142857	98.84	1392	1218
1516	DS178262.1	PGTG_00137	0.0761719	94.19	1937	1536
1517	DS178262.1	PGTG_00148	0.134091	94.19	1946	1320
1518	DS178262.1	PGTG_00151	0.0985222	84.88	1847	1218
1519	DS178262.1	PGTG_00165	0.0969072	86.05	1455	1455
1520	DS178262.1	PGTG_00177	0.0656716	83.72	1107	1005
1521	DS178262.1	PGTG_00181	0.110787	100	1840	1029
1522	DS178262.1	PGTG_20592	0.107612	100	1455	1143
1523	DS178262.1	PGTG_00186	0.116279	100	1380	1290
1524	DS178262.1	PGTG_20594	0.112637	100	1359	1092
1525	DS178262.1	PGTG_20595	0.122538	100	1767	1371
1526	DS178262.1	PGTG_00194	0.101737	86.05	1837	1209
1527	DS178262.1	PGTG_20597	0.214674	82.56	1771	1104
1528	DS178262.1	PGTG_00198	0.11399	100	1983	1158
1529	DS178262.1	PGTG_00200	0.0889831	86.05	1416	1416
1530	DS178262.1	PGTG_00212	0.0594901	95.35	1545	1059
1531	DS178262.1	PGTG_20599	0.133531	80.23	1113	1011
1532	DS178262.1	PGTG_00243	0.0852713	100	1572	1161
1533	DS178262.1	PGTG_00260	0.0514706	100	1973	1224
1534	DS178262.1	PGTG_00261	0.0626703	100	1451	1101
1535	DS178262.1	PGTG_00262	0.0736842	100	1677	1140
1536	DS178262.1	PGTG_00284	0.0786026	98.84	1655	1374
1537	DS178262.1	PGTG_00294	0.074184	100	1701	1011
1538	DS178262.1	PGTG_00325	0.148825	86.05	1457	1149
1539	DS178262.1	PGTG_00326	0.084399	100	1515	1173
1540	DS178262.1	PGTG_00330	0.116034	83.72	1573	1422
1541	DS178262.1	PGTG_00331	0.122159	93.02	1912	1056
1542	DS178262.1	PGTG_00333	0.0890585	89.53	1663	1179
1543	DS178262.1	PGTG_00341	0.143646	97.67	1632	1086
1544	DS178262.1	PGTG_00342	0.137931	100	1483	1305
1545	DS178262.1	PGTG_00377	0.0674487	100	1970	1023
1546	DS178262.1	PGTG_00386	0.0901408	100	1675	1065
1547	DS178262.1	PGTG_00394	0.103152	87.21	1962	1047
1548	DS178262.1	PGTG_00397	0.134771	100	1273	1113
1549	DS178262.1	PGTG_00408	0.095672	100	1413	1317
1550	DS178262.1	PGTG_00427	0.110145	86.05	1945	1035
1551	DS178262.1	PGTG_00430	0.163355	93.02	1838	1359
1552	DS178262.1	PGTG_00437	0.101617	100	1382	1299
1553	DS178262.1	PGTG_00440	0.348659	91.86	1744	1566
1554	DS178262.1	PGTG_00441	0.301266	89.53	1233	1185
1555	DS178262.1	PGTG_00448	0.074928	100	1303	1041
1556	DS178262.1	PGTG_00451	0.0928433	100	1995	1551
1557	DS178262.1	PGTG_00470	0.113772	86.05	1503	1503
1558	DS178262.1	PGTG_00483	0.108597	100	1537	1326
1559	DS178262.1	PGTG_00484	0.154394	100	1760	1263
1560	DS178262.1	PGTG_00538	0.0839844	100	1851	1536
1561	DS178262.1	PGTG_00550	0.105263	96.51	1532	1026
1562	DS178262.1	PGTG_00554	0.0760234	100	1289	1026
1563	DS178262.1	PGTG_00583	0.115789	86.05	1269	1140
1564	DS178262.1	PGTG_00588	0.0934343	100	1896	1188
1565	DS178262.1	PGTG_00590	0.12605	100	1877	1071
1566	DS178262.1	PGTG_00594	0.105263	100	1538	1254
1567	DS178262.1	PGTG_00600	0.188095	94.19	1912	1260
1568	DS178262.1	PGTG_00601	0.182464	100	1554	1266
1569	DS178262.1	PGTG_20640	0.188264	87.21	1297	1227
1570	DS178262.1	PGTG_20641	0.163317	95.35	1254	1194
1571	DS178262.1	PGTG_00604	0.15311	87.21	1345	1254
1572	DS178262.1	PGTG_00605	0.141509	90.7	1363	1272
1573	DS178262.1	PGTG_00607	0.063655	97.67	1853	1461
1574	DS178262.1	PGTG_00609	0.119898	89.53	1475	1176
1575	DS178262.1	PGTG_00610	0.129902	89.53	1625	1224
1576	DS178262.1	PGTG_00611	0.0292683	82.56	1718	1230
1577	DS178262.1	PGTG_00614	0.0629371	100	1699	1287
1578	DS178262.1	PGTG_00629	0.0632603	93.02	1421	1233
1579	DS178262.1	PGTG_00640	0.132316	100	1899	1179
1580	DS178262.1	PGTG_00649	0.0858779	100	1952	1572
1581	DS178262.1	PGTG_00664	0.131707	83.72	1362	1230
1582	DS178262.1	PGTG_00668	0.0854701	100	1723	1053
1583	DS178262.1	PGTG_00670	0.115942	100	1861	1035
1584	DS178262.1	PGTG_00681	0.146218	86.05	1998	1785
1585	DS178262.1	PGTG_00682	0.128134	94.19	1572	1077
1586	DS178262.1	PGTG_00683	0.143488	95.35	1764	1359
1587	DS178262.1	PGTG_00696	0.118534	100	1632	1392
1588	DS178262.1	PGTG_00716	0.131579	86.05	1999	1824
1589	DS178262.1	PGTG_00730	0.144828	94.19	1783	1305
1590	DS990095.1	PGTG_20547	0.300305	84.88	1968	1968
1591	DS990055.1	PGTG_20492	0.0798226	83.72	1428	1353
1592	DS990041.1	PGTG_20469	0.0508906	84.88	1326	1179
1593	DS990041.1	PGTG_22814	0.156085	82.56	1194	1134
1594	DS990031.1	PGTG_20454	0.0827068	98.84	1579	1197
1595	DS990026.1	PGTG_20450	0.0388128	84.88	1450	1314
1596	DS990010.1	PGTG_20425	0.28172	91.86	1555	1395
1597	DS990008.1	PGTG_20418	0.105263	96.51	1618	1425
1598	DS990005.1	PGTG_20411	0.055102	84.88	1540	1470
1599	DS989991.1	PGTG_20383	0.039312	89.53	1315	1221
1600	DS989977.1	PGTG_20349	0.0759162	84.88	1218	1146
1601	DS989976.1	PGTG_20346	0.0681818	84.88	1349	1320
1602	DS989975.1	PGTG_20345	0.152855	82.56	1715	1631
1603	DS989971.1	PGTG_20335	0.0437788	83.72	1414	1302
1604	DS989967.1	PGTG_20320	0.110803	95.35	1603	1083
1605	DS989967.1	PGTG_22793	0.0880682	83.72	1683	1056
1606	DS989958.1	PGTG_20295	0.108911	86.05	1609	1212
1607	DS989945.1	PGTG_20243	0.141487	91.86	1251	1251
1608	DS989926.1	PGTG_22769	0.146635	93.02	1519	1248
1609	DS989922.1	PGTG_20085	0.0981481	82.56	1761	1620
1610	DS989920.1	PGTG_20056	0.0721154	83.72	1711	1248
1611	DS989919.1	PGTG_20023	0.115	100	1836	1200

## Sheet: Table S5
Table S5: Pgt-infected wheat field samples collected in Kenya and Ethiopia and analysed using the Pgt MARPLE diagnostics platform.
Sample ID	Country	Region	Location	Variety	Collection Date
KEN-0224-01	Kenya	Central Rift	Tipis	KS Farasi	2023-12-18
KEN-0224-02	Kenya	Central Rift	Tipis	Korongo	2023-12-18
KEN-0224-03	Kenya	Mt. Kenya	Timau	K Kasuko	2023-07-29
KEN-0224-04	Kenya	Central Rift	Maunarok	KS Chui	2023-12-18
KEN-0224-05	Kenya	Mt. Kenya	Kithithina	Korongo	2023-07-29
ETH-0523-01	Ethiopia	Dedo	Waro kolobo	Danda'a	2023-02-03
ETH-0523-02	Ethiopia	Silte	Alkaso	Huluka	2023-09-29
ETH-0523-03	Ethiopia	Dedo	Waro Kolobo	Danda'a	2023-02-03
ETH-0523-04	Ethiopia	Seka Chekorsa	Buyo Kecheme	Kingbird	2023-02-03
ETH-0523-05	Ethiopia	Oromia	Ambo	-	2022-09-10
ETH-0523-06	Ethiopia	Seka Chekorsa	Meti	Improved	2023-02-03
ETH-0523-07	Ethiopia	Seka Chekorsa	Meti	Improved	2023-02-03

## Sheet: Table S6
Table S6: Non-synonymous mutations previously reported in the fungicide target genes (Cyp51, SdhA, SdhB, SdhC and SdhD) from various fungal plant pathogens.
Gene	Reference aa position	WT amino acid	MUT amino acid	Ref. Organism	Reference
Cyp51	50	L	S	Zymoseptoria tritici	Cools et al. (2008); Cools et al. (2013)
Cyp51	107	D	V	Zymoseptoria tritici	Stammler et al. (2008)
Cyp51	134	D	G	Zymoseptoria tritici	Stammler et al. (2008)
Cyp51	136	V	ACG	Zymoseptoria tritici	Cools et al. (2011); Leroux et al. (2007); Stammler et al. (2011)
Cyp51	137	Y	F	Zymoseptoria tritici	Cools et al. (2008); Estep et al. (2015)
Cyp51	145	M	L	Zymoseptoria tritici	Leroux et al. (2011)
Cyp51	178	N	S	Zymoseptoria tritici	Cools et al. (2013)
Cyp51	188	S	N	Zymoseptoria tritici	Leroux et al. (2007)
Cyp51	208	S	T	Zymoseptoria tritici	Stammler et al. (2011)
Cyp51	284	N	H	Zymoseptoria tritici	Stammler et al. (2011)
Cyp51	303	H	Y	Zymoseptoria tritici	Cools et al. (2013)
Cyp51	311	A	G	Zymoseptoria tritici	Cools et al. (2013)
Cyp51	312	G	A	Zymoseptoria tritici	Cools et al. (2012)
Cyp51	379	A	G	Zymoseptoria tritici	Leroux et al. (2007)
Cyp51	381	I	V	Zymoseptoria tritici	Fraaije et al. (2007); Leroux et al. (2007)
Cyp51	410	A	T	Zymoseptoria tritici	Stammler et al. (2011)
Cyp51	412	G	A	Zymoseptoria tritici	Stammler et al. (2011)
Cyp51	459	Y	DSNCHP	Zymoseptoria tritici	Brunner et al. (2006); Leroux et al. (2007); Stammler et al. (2008)
Cyp51	460	G	DA	Zymoseptoria tritici	Brunner et al. (2006)
Cyp51	461	Y	HLSD	Zymoseptoria tritici	Brunner et al. (2006)
Cyp51	490	V	L	Zymoseptoria tritici	Stammler et al. (2011)
Cyp51	510	G	C	Zymoseptoria tritici	Leroux et al. (2007)
Cyp51	513	N	K	Zymoseptoria tritici	Leroux et al. (2007)
Cyp51	524	S	T	Zymoseptoria tritici	Cools et al. (2011)
Cyp51	134	Y	F	Puccinia triticina	Stammler et al. (2009)
Cyp51	134	Y	F	Puccinia striiformis f. sp. tritici	Cook et al. (2021)
Cyp51	79	S	T	Blumeria graminis f. sp. tritici	Mair et al. (2016)
Cyp51	136	Y	F	Blumeria graminis f. sp. tritici	Wyand et al. (2005); Yan et al. (2009)
Cyp51	175	K	N	Blumeria graminis f. sp. tritici	Wyand et al. (2005)
SdhB	48	K	R	Zymoseptoria tritici	Fraaije et al. (2012)
SdhB	225	N	IT	Zymoseptoria tritici	Torriani et al. (2015); Dooley et al. (2016); Rehfus et al. (2018)
SdhB	265	R	P	Zymoseptoria tritici	Fraaije et al. (2012)
SdhB	267	H	LRY	Zymoseptoria tritici	Skinner et al. (1998); Fraaije et al. (2012); Dooley et al. (2016)
SdhB	268	T	IA	Zymoseptoria tritici	Rehfus et al. (2018); FRAC (2024)
SdhB	269	I	V	Zymoseptoria tritici	Fraaije et al. (2012)
SdhB	276	C	R	Zymoseptoria tritici	Fraaije et al. (2012)
SdhB	227	H	Y	Pyrenophora teres	FRAC (2024)
SdhC	85	I	V	Puccinia striiformis f. sp. tritici	Cook et al. (2021)
SdhC	86	CI	F	Phakopsora pachyrhizi	Simões et al. (2018)
SdhD	47	R	P	Zymoseptoria tritici	Fraaije et al. (2012)
SdhD	50	I	F	Zymoseptoria tritici	FRAC (2024)
SdhD	114	M	V	Zymoseptoria tritici	FRAC (2024)
SdhD	129	D	EG	Zymoseptoria tritici	Fraaije et al. (2012)
SdhD	124	D	EN	Pyrenophora teres	Rehfus et al. (2016)
SdhD	134	H	R	Pyrenophora teres	Rehfus et al. (2016)
SdhD	138	D	V	Pyrenophora teres	FRAC (2024)
SdhD	145	D	EG	Pyrenophora teres	Rehfus et al. (2016)
SdhD	178	E	K	Pyrenophora teres	Rehfus et al. (2016)
1. Cools, H. J., & Fraaije, B. A. (2008). Are azole fungicides losing ground against Septoria wheat disease? Resistance mechanisms in Mycosphaerella graminicola. In Pest Management Science (Vol. 64, Issue 7, pp. 681–684). https://doi.org/10.1002/ps.1568 2. Cools, H. J., & Fraaije, B. A. (2013). Update on mechanisms of azole resistance in Mycosphaerella graminicola and implications for future cont…

## Sheet: Table S7
Table S7: Location of fungicide target genes in the Pgt21-0 reference assembly.
Gene	Gene ID (Pgt21-0)	Locus (Pgt21-0)	Gene Length	CDS Length
Cyp51	ERG11_1	PGT21_004500	2060	1620
	ERG11_2	PGT21_004815	2518	1620
SdhA	SDH1_1	PGT21_006196	3269	1953
	SDH1_2	PGT21_006401	3438	1953
SdhB	SDH2_1	PGT21_002377	2398	867
	SDH2_2	PGT21_002751	2037	867
SdhC	SDH3_1	PGT21_007830	1722	570
	SDH3_2	PGT21_008072	1719	570
	SDH3_3	PGT21_023840	1736	570
ShdD	SDH4_1	PGT21_007684	1081	741
	SDH4_2	PGT21_008226	1057	573

## Sheet: Table S8
Table S8: Primer pairs and pooling strategy for the 276 Pgt genes included in the MARPLE diagnostics platform.
Gene	Pool	Forward	Reverse	Start	End	Gene Length	Amplicon Length	%Amplicon
PGTG_00600	A	CCTGATCCGTTGGATGTCCG	ATCGTAGCTGGGCAAAACAG	0	1912	1912	1912	100
PGTG_00601	A	GCGATTCCCGATTGTATGCG	TTCCGCCGGATTCAGTAAAC	0	1554	1554	1554	100
PGTG_00771	A	GTCCGTCCAACACATTAAGGC	TAGAGCGGCAAAATAACGCAC	0	1810	1931	1810	93.73
PGTG_00812	A	AAGACAGCTTCCTCCAGATCG	CACTACTCGCTGGCTGTTTC	0	1623	1623	1623	100
PGTG_00681	A	CGGGCATTTGAGAAGTCGTG	TCTGGTGAGTTCAAGAGCAAAAC	0	1998	1998	1998	100
PGTG_00730	A	GTTGCTCTCCTTATCGACCCG	GTCGGCGGACTATCCAGAAG	2	1652	1783	1650	92.54
PGTG_01398	A	AAGAGAGCTCACGCAACGAG	CGTCTAGGTCAAAGCTATGCG	52	1305	1305	1253	96.02
PGTG_01095	A	ACGAGCCAGAGGGATCTTTG	CTGAGGGATGAGGGAAGCTATG	0	1339	1339	1339	100
PGTG_01105	A	CATCACTTTCATGGTCATCCCG	TTTCTCCAGGCCTGATCCTG	0	1438	1438	1438	100
PGTG_01226	A	GGTAAGCCGAGCACTCATTC	ATACTGGAAACATAGCCGGGG	0	1900	1900	1900	100
PGTG_02304	A	TTGAGCTGAGTCTTGCCTGC	ATCCGTGACCGATTGTCTCTC	0	1327	1327	1327	100
PGTG_01806	A	CTTGCCATCGCTATTTCCCG	GGCTGGATGATTCACACGATG	0	1283	1283	1283	100
PGTG_01902	A	AAACCACATGTCCATCCCTGG	ACATCGGATCGCTTTTGGTG	0	1977	1977	1977	100
PGTG_01963	A	ATTTTCCACTCGCACTTGAGC	ATCTGATAGCCATTTGCGTCG	0	1909	1945	1909	98.15
PGTG_02406	A	GTGCGTGCCACTGAAAAGAC	CTGAATCTGAACGGACGAGTG	0	1553	1553	1553	100
PGTG_02767	A	ACACACATCAGCAATGGACAAC	GGAACGTACTCTGGGACCTG	21	1863	1863	1842	98.87
PGTG_02888	A	CTTGGCACTGGATTTGGGAC	AGCAGACTCACTTGTCTATCCTG	0	1973	1973	1973	100
PGTG_04003	A	TTTGCTCACCGTCCAACAAG	CTATTGAGCACATGCAAAGCAG	0	1098	1186	1098	92.58
PGTG_03435	A	GATGCAGGATCCGAAAGTCG	TACCCAGCTTTGCCTTTCTTTC	0	1680	1680	1680	100
PGTG_03518	A	TCTGATTCCCTTCAACCTGGTG	ACAAGAGGGGAGACACTTGC	175	1580	1595	1405	88.09
PGTG_03728	A	CAGGGAAGTCCATTTCCAGAC	CTAGAGCTCCAGAACGACCC	0	1609	1609	1609	100
PGTG_05777	A	ACTCGCACCTAGAAGTCACAG	AGAAATCCTGGGACGGTTGAC	0	1397	1397	1397	100
PGTG_05151	A	TGTATCAGCTCACACAACGC	GTGACGATCCATGTTTTGAGGG	0	1429	1429	1429	100
PGTG_06166	A	TCGTGGATTCAGCTGGTCTG	TTTACAGGGCAATTCAGCAAGG	0	1802	1802	1802	100
PGTG_06963	A	GCCCTCTATCTGCAGGTCTAC	CCTCGTCATAGTCTGGACACC	0	1258	1392	1258	90.37
PGTG_07241	A	CGCTGCTTGGGATACTTTCG	ACTTCTGCCCTAATTGACCG	0	1397	1397	1397	100
PGTG_07297	A	TGCCGAGTTGCATCCTAGTG	TTAGCTGCTGTGTTGATTGGC	0	1265	1265	1265	100
PGTG_07538	A	CGGAAGAGGTCAAAAGTGAGC	CTTGTCTGAGTGCAGCAAGTC	0	1938	1938	1938	100
PGTG_07539	A	TTTCACTGGCCCAAGGACTG	CTCCGGTCGAAGAATTTGAGC	0	845	1257	845	67.22
PGTG_07548	A	CCAAGCCTGTTTTGGGTGTAG	AGAGGCAAGGTCTTCAAGCTC	0	1812	1812	1812	100
PGTG_08038	A	AAATCCCGACCTGGAACGTC	ATTGGCCAAAGGGACACAAG	0	1307	1307	1307	100
PGTG_08208	A	CATCATGCAGATTCCCGTCATC	TGCACAAACTCCCACCAAATC	0	1977	1977	1977	100
PGTG_09325	A	GGGATCTCTGGGCGGTAATC	ACACGTCTGTCCAGGATTGAG	0	1400	1400	1400	100
PGTG_09329	A	GGCATGAGACCCGAGAATCG	CAGCTACCAACCCTTTGTGAG	0	1737	1737	1737	100
PGTG_09372	A	ACGTAGTCGACCACTCAAGC	GTCGAGGGTAAGGAGTGTATCTG	32	1524	1524	1492	97.9
PGTG_12892	A	TCGTCTGTCGATTGGTGTCTG	GTCGCTCCATAACACGCTTC	0	1667	1667	1667	100
PGTG_11634	A	TCAGGTGGGAAACCGATCAC	AACACTTGGTTACAACCGCAC	0	1855	1855	1855	100
PGTG_13640	A	CGGCATTAAACATATCCCGGC	TGGCCCTCAGGAAGATGAATG	0	1647	1647	1647	100
PGTG_14036	A	GTTCCCGGAAGGAAAAGAAGC	TCGCCCTAAGTGGATAGAGTTG	0	1711	1711	1711	100
PGTG_14404	A	TGCGCTTATTCCAGTTGCTC	GTCATCTGGGGTTGATTTTGGG	0	1763	1763	1763	100
PGTG_14414	A	CTACGCAGAGCGGAAAAGTG	ACATCAGGCTCTATTTGCAACAC	0	1893	1893	1893	100
PGTG_14435	A	ACCTGTCTAAGGGCACATCC	AGTCCTCGCTCATTCCTATCG	0	1424	1424	1424	100
PGTG_15974	A	CGTCGATTGTTTACGGTCGG	AGGCCTTGGTGGACTTGAATG	0	1254	1254	1254	100
PGTG_15111	A	GGACTTCGATTTGGGACAACC	CTGCAGGAGAGGGACTAACTG	0	1744	1744	1744	100
PGTG_15701	A	CATCTCACGGTTGATTCGCC	GTACCGTTTCACTTTCAGCAGG	0	1796	1796	1796	100
PGTG_16220	A	CAAGTCGGATGAGGGCTTTC	TCTAACCCTTGCTGCTAGTTCC	0	1160	1160	1160	100
PGTG_16255	A	ATGCAATATGCGTCCCACCC	GATGAGCTCTTGCCATGTTGC	0	1548	1548	1548	100
PGTG_17204	A	GGTGAACTGGACTGTTTGATGG	GGATGGGGCTAACAGGGAAC	0	1852	1852	1852	100
PGTG_17963	A	CCGACAAAGTCCATAAAGCGG	AGGGGATGAATCTGAGAGCTG	37	1506	1506	1469	97.54
PGTG_18625	A	AGTGGTCCAATGGGCCTTTC	CTAAAGAAACGGGTGTGGAGC	0	1418	1500	1418	94.53
PGTG_20599	A	AAAATTACGGAGGAACGGCTG	CCCCTTGCTGAAAACCAGAAC	0	1113	1113	1113	100
PGTG_20640	A	GACCTATGTACTGGGGCCTG	GCGCTTGAGATGCAAAACATC	0	1297	1297	1297	100
PGTG_21468	A	TACGCAGTTCATACAGCCCC	AGGCCAACGATGGTCAATGTC	0	1903	1910	1903	99.63
PGTG_21725	A	TCATCGCTGGCAAATGCTATG	GTTCTACCAGGACTACCAACCC	0	1275	1275	1275	100
PGTG_21885	A	GCTGCCAAATGGTACAGTTTCC	TCACTGGAGCTGGTACACAC	0	1259	1259	1259	100
PGTG_22457	A	AGAGTGCTGTGAAGAGTTCGG	TACGCTATCATCATGGCCCC	0	1676	1676	1676	100
PGTG_03510	A	TGAAGTGTCAGGGACTCATCC	ACTGATTGTTGCAAGAGCCG	0	1435	1683	1435	85.26
PGTG_01898	A	TCCGGAAGGTGACAACTGAC	ATCTTTTGCGGCAGAAATCGTC	0	1199	1199	1199	100
PGTG_02174	A	CCGAAACGGAAAGACTGAGAC	TCATCACGGCGATTAGGGTC	0	1295	1295	1295	100
PGTG_09330	A	AAGCCTGAAACACTTGTCGTG	AGGGTAATGAAGACCGGACAG	0	1332	1332	1332	100
PGTG_12773	A	ACGTTTTGATTGGTCGTGTCG	GCCGTAAATTCACGAGGACAG	0	1207	1444	1207	83.59
PGTG_13203	A	GGTTGATTGTTCGGATGGCTG	ATCTGCGATTTGCTCACTGC	0	1580	1580	1580	100
PGTG_13270	A	GTTTTCAAGTCAGCCAGACCG	GTTTTGAGCCGCTTGAGGTC	0	1765	1895	1765	93.14
PGTG_11504	A	GGCTGAGCGGGAGAATAAAAG	GAGCGTTCTCAACACTTCCG	146	1725	1725	1579	91.54
PGTG_12261	A	GTCAGCATGTTTCGATAGCCC	AGTACAAGGTCAGGGATCGTG	0	1328	1384	1328	95.95
PGTG_13787	A	GGGAGATTCCTCAGGGCATAG	TGAAAGCACAGATAATTGCGGG	0	1833	1833	1833	100
PGTG_13805	A	TAGAGTCGGCTTGGATGCTG	ATCCTGATCGGAGACTTGTGG	0	1462	1462	1462	100
PGTG_16749	A	AGTAGACCATCTGGGATTGCG	GTGAGGTCGAGCCAAAGATTG	0	1474	1474	1474	100
PGTG_17690	A	CGAGCTTCAGATTTTGGAGGC	GCACAAGAATGCTGTGACCC	0	1266	1266	1266	100
SdhA	A	ACTTTTGCGAGCTTCAGACTTAG	CTCACAGCCAATCAGCTTGC	0	3269	3269	3269	100
PGTG_00683	B	GCTTATGTGATCAGCTGAGTTCG	GATAAGAGCTGCGAATGGCG	0	1574	1764	1574	89.23
PGTG_01342	B	TCCGATGGGCGCTAATCAAG	AGGCGAAAGATAGCGGATGAG	0	1377	1377	1377	100
PGTG_00866	B	TTATCAATCTCCTGGAAGCGGC	TAACACCCTGAGAGGGCAAC	30	1869	1925	1839	95.53
PGTG_01123	B	TCTTCACTGATCTGTCGGGC	ACATTGAACCCAAGAGGACGC	0	1971	1971	1971	100
PGTG_01555	B	ACAGACTAAGCACATCGGAGG	AGAATCAGGAGACGCGAAGC	20	1266	1266	1246	98.42
PGTG_02390	B	CATGCATAATCACTGCCACCC	CTGTCCAACACCTTGAAAGCC	0	1711	1711	1711	100
PGTG_01964	B	ACGACATCAACACTTTGAGCG	ATGCAAGTCAACATGTGAGCC	0	1770	1770	1770	100
PGTG_02234	B	AATCACGGCCCCTAGGAATC	TCAATTGCCCTTCCCTAGCTC	0	1207	1207	1207	100
PGTG_03257	B	CACCTGCGTAATTTCCCCTC	ACACTCGAATCACCCTGTGAG	0	1189	1189	1189	100
PGTG_03321	B	GGGCTAAGCTGTGCCCTAAC	CGAAGACAATGCGCTCACTC	0	1699	1699	1699	100
PGTG_03330	B	AAGCTCGGCAGATCCCTATC	AAAGCCTCTCAAGCCAAGAAG	0	1841	1841	1841	100
PGTG_02562	B	CAACAGAAGATGAACCCGACG	AATGCTTGTCCAAGAAGCTGG	0	1750	1750	1750	100
PGTG_02646	B	ACCTCACCCTGTCGATTTCTC	GACTTAACACACGCCCTCAAG	0	1786	1786	1786	100
PGTG_04270	B	TCGTTCGGAATGTGTATCGCC	CGTCAAGAAGCCGGGAATTG	0	1327	1327	1327	100
PGTG_04335	B	ACTCCTCAAATCGCAATCCATC	TGTGCGGTAGTGATCGAAGG	0	1688	1688	1688	100
PGTG_03791	B	ACCGATGCTGAGTATGCCTC	TGGAAGTTGTTGAGGGTGAAAC	0	1295	1298	1295	99.77
PGTG_03815	B	ACTCGTTCGTCAAACAGTCG	TTAGCGAGAGAGCGATTGAGG	16	1171	1199	1155	96.33
PGTG_04779	B	CATGTCGTCCCCTGTAAACCC	GCACGGAGATGTGAGGTTTC	0	1899	1899	1899	100
PGTG_04993	B	TTTCATTGCACAGGTGTTCCC	GAATTGCTCAGTGGAAGCAGG	0	1372	1372	1372	100
PGTG_07001	B	GCTGTCCTAACTCCCGACTC	AAAACCAGGCAGATGTACGC	0	1933	1933	1933	100
PGTG_06271	B	TCACTGCAAAGGTGGATTTGG	ATTAGCCGTCAGGTCATACCG	0	1113	1113	1113	100
PGTG_06506	B	GTTCTTGGTTGCTTACCGGC	ACTCTGCCGTCATCAAAACTG	60	1145	1278	1085	84.9
PGTG_06920	B	AACTGGACTCGACTCATGACC	ATGGTACGAGGATCGTTGCG	0	1934	1934	1934	100
PGTG_07028	B	CCCGTGATATCCAGCAGAGG	GGGTACAACAACCAACACCAG	0	1456	1456	1456	100
PGTG_07378	B	CGTCACCCCTTTACACCTCTC	ACGGTGGAAGTTATAGCTGGG	0	1284	1284	1284	100
PGTG_07391	B	ACGACAAAATGACGCTGACTG	TACTCCAAGAAACTTTGCAGGC	0	1787	1851	1787	96.54
PGTG_07396	B	GAGATGACGAAACGACGAGATG	GTTCTCTCAACAAGCCGACG	0	1664	1675	1664	99.34
PGTG_07088	B	TCACCCATTTCGGTACGTCG	CATGCCAGATGGGGATTTTGG	0	1486	1486	1486	100
PGTG_07296	B	ATCTCCGACACCATCACACTC	CCAAGACACAGATGGAAGCAG	0	1568	1568	1568	100
PGTG_08072	B	AAGTGAGCCGGGTAGGATAAC	TAAGTTGGGCACATGGAAACG	0	1999	1999	1999	100
PGTG_08566	B	CCCATTTGACCAATCACAGCC	CGAGCTGCGATACCAATGAG	0	1951	1988	1951	98.14
PGTG_08410	B	TTCCTTGGGTATCAGCCGTC	CAAACTTGGAGTTTTGGCACTC	0	1864	1864	1864	100
PGTG_08865	B	CGTTCCGTCGAACATATCGC	TGCAGTCTGAAGTTTGCTGAAC	499	1594	1594	1095	68.7
PGTG_10780	B	TGAAACTAGCCTCCCCTCAC	AACATTTCCGCTTCTTTCGGG	0	1937	1937	1937	100
PGTG_12996	B	GCGAGGGTGCTGGTTAGTAG	GATGAAGCGAAGATCCAATCCG	127	1882	1900	1755	92.37
PGTG_12402	B	TATTGTGGGGCCATTGGAAAC	CTCATTGCCTCCATCATGTGC	0	1240	1240	1240	100
PGTG_14721	B	CACAAGCCAACACCTTACACC	CCCGACTCATAGAGCACCAAG	0	1760	1851	1760	95.08
PGTG_14547	B	ATCTCAAGGCAAAGAGACCCC	AATGCCTGTCCCTGCAGATG	0	1551	1551	1551	100
PGTG_15146	B	GAGGCTTGGCCAATCAATCAC	TCACACCTAAGGCTATGGCG	0	1770	1770	1770	100
PGTG_15444	B	CTCACATCCATCGAATCGTCC	CATGACACCGTTGATGGGAAC	0	1117	1225	1117	91.18
PGTG_16770	B	ATCGAGCCACATCGGCATAC	ATAACAGAGCCCCAACAAATGC	100	1563	1582	1463	92.48
PGTG_16661	B	TCATCACTTGTCATCTGGGGC	ATGCATTCTGGTGGGAATGTC	0	1458	1458	1458	100
PGTG_16746	B	AACCATCAGTCCGTTGCTCG	CTAGGCGTCATAACATTGCCC	0	1624	1624	1624	100
PGTG_17636	B	AGATGATCCCGCTCTAACCAC	AAGAGGGCACTCAATTCTGC	44	1717	1717	1673	97.44
PGTG_17060	B	CCCAACCTCTGATCTGGAAGC	ATCATACTCAGCCCTGCCTC	0	1771	1771	1771	100
PGTG_17079	B	CCACTCAGGCGTTACTGAGG	AGAGAAAGACACGGTTGGTGG	0	1747	1783	1747	97.98
PGTG_17183	B	GGAGTTCTTGCTGAGTTTCGG	ACTTGAAAGATCGTGGCGTTG	0	1486	1505	1486	98.74
PGTG_18310	B	ACACACTCGAAGAAGGACGG	ATCTGTCACAACCCAATCAACG	0	1599	1599	1599	100
PGTG_20425	B	CATCACCAACCATGGAACCAG	CAGACAGCCAAAGACAAGTGG	0	1555	1555	1555	100
PGTG_21550	B	AATCACCCTCACCACCAATCTC	GGGAGCTAAGTAGGCTTCGG	0	1065	1122	1065	94.92
PGTG_20972	B	CAAGCCCATCTGCATCCAATC	CCCAGCTGTGGTACTGGAAG	0	1766	1766	1766	100
PGTG_21064	B	CTTCCGAATCGGCAACACTG	AGGAATAGTGCTTGTCCCTCG	0	1350	1350	1350	100
PGTG_21084	B	GTCACCAGCTAATCCCAAGC	CACTGGGGAGAGAGGGTAAG	0	1309	1309	1309	100
PGTG_21162	B	CCTGAAGTCGTTTTGCCTGAC	GTCGGCTGGATAGTTGTCCC	24	1197	1197	1173	97.99
PGTG_22769	B	TATACAGCTCAATCTGCCGC	GAGTGCACATGGGTGAATGAC	0	1519	1519	1519	100
PGTG_22168	B	ATTGCAATCGGAAGATGTGGG	CCGGTCGATTAGCTCAGTTG	0	1876	1876	1876	100
PGTG_22393	B	CTTACAAGCAGGAGGCCAAAC	ATTTTCCTCTTCCTGAGCGGG	0	1173	1185	1173	98.99
PGTG_22597	B	ATCCCTCAGACAAGGTCTCG	TCAAAGTGGAAGGGACAGCAG	0	1899	1899	1899	100
PGTG_05305	B	CCGGCGGATCATAACATCAAG	AAGAGGTTAGCTGCTCAGGC	3	1811	1811	1808	99.83
PGTG_11160	B	ACGCTCAACTCGAACCACAG	ATATGTGTACGACCTCCTCGC	0	1359	1359	1359	100
PGTG_11455	B	ACCGTCACTACCAGTGGAAC	CATTCGAGGATGGAAGGAAGC	0	1734	1734	1734	100
PGTG_13339	B	CAGTGCGCATACAGCCTTTC	TTTTCAATGCCCAGCAGCATC	0	1824	1824	1824	100
PGTG_14340	B	CTAAACTTGTGCACCCAGCC	ATCAAGTGCTTGGAATGTTGGG	0	1617	1617	1617	100
PGTG_14503	B	TGCCCATCCTGTCCGAAATC	AACAGTTCTTCCGACCTGCG	0	1784	1784	1784	100
PGTG_16486	B	TTCCGGAATGGCTTTGGCTC	AACAACATTGCACTCGTCCC	0	1794	1794	1794	100
PGTG_15494	B	AACCTAGCATGAGCTGAGCG	TGCACATGAAAGCCATGAGTG	0	1654	1654	1654	100
PGTG_15641	B	GAGATCTGGACTGACCTGAGAC	ATCGTGTCGCAGTATGACGG	0	1393	1393	1393	100
PGTG_16211	B	ACGACTCACCTCAGACAACTC	CTGCGAAGGTCTTACATGTGC	0	1395	1395	1395	100
PGTG_00440	C	GACAGCCACATCCAGCATTC	GAGCCCATGTTGACTGAAGTG	0	1660	1744	1660	95.18
PGTG_00484	C	ATCGGAGCAGGTCAGGAATTG	ATGACCCTGCAGGTTGAGTG	0	1760	1760	1760	100
PGTG_00110	C	CTGGCCCCTTATTGTTGTTCG	CAACAAGCCAGACATGAACCG	0	1359	1359	1359	100
PGTG_00397	C	GGTTGGATTTTCCAGCCTGTC	GCACTCTTCCCTCATCCATTG	0	1273	1273	1273	100
PGTG_00770	C	TTTTAGTTCCGACTTGCGCC	GCCGACCTTTATTAAGCGGTG	0	1454	1454	1454	100
PGTG_00605	C	CGTCATGGGTGAAGTGAGAC	TCCGCTGAGTGTTCCAAGTG	0	1271	1363	1271	93.25
PGTG_00640	C	ACAGCGTCACTCTAGCTCAC	AGCTCAAAGCTGATGGATTGG	0	1899	1899	1899	100
PGTG_00664	C	CAATTGGGGCTAAGAGCAACTC	TGCGATACCAGGCGATTAGG	0	1362	1362	1362	100
PGTG_00836	C	TTGAAAGGCTGTCTTGCTTCC	CGTGAGAGTAACTGGGGACTG	0	1232	1232	1232	100
PGTG_01489	C	GGACAGGGACTCTCGTTAGTG	GCATGGACTAGACATTGGGTG	0	1658	1658	1658	100
PGTG_01180	C	GTGGTCGTCTGTTGAGTTTGG	GGCGGAAGGTTTTGTAGTACC	0	1430	1430	1430	100
PGTG_02458	C	GTATAAACGCTTCACCAGCCG	TTTTCTGAATTGGCAGGCGG	0	1521	1521	1521	100
PGTG_03345	C	AGCACGCCGTAAAGAAAGAAC	AGGTCTAGTGGACCAATTCGC	0	1919	1919	1919	100
PGTG_05726	C	CCCTCTGTCCTCATTCGTAGC	CATCCGCCGAAATCGCAATC	0	933	1666	933	56
PGTG_04447	C	CTCAGGAGGCATTTGTTCGAC	GATAGGATCAGGGAGGCAGAC	0	1875	1875	1875	100
PGTG_05282	C	AAGACTTGGAGGCTCTTGGAG	ATGGACGTTATAGACGGAGCC	0	1334	1427	1334	93.48
PGTG_06177	C	CAGATTCTCGCATTAGTCGCC	TAAGCGAGGAGTTCCCAACC	0	1222	1222	1222	100
PGTG_06457	C	GATTTCGCGATTGACGTTCG	AAAATGGTGACTGGCTTCACTG	0	1768	1768	1768	100
PGTG_07205	C	CCCAGATTGCCTCATCTTGC	CAGCCGAATTTTGACAAGTGG	0	1726	1726	1726	100
PGTG_07671	C	GATTGGTGGGGAACCTAAAGC	TAATGGTGTGAGGAGCCTGAG	0	1055	1055	1055	100
PGTG_08382	C	TGAGTGGCTCTGGAGATTTCG	CAAATGCGGATTGCAGCAAAG	0	1695	1695	1695	100
PGTG_08391	C	CTCCCAAGATTCATGCGGATTC	TAAGCGGAGAAGTCCGAAGC	0	1481	1481	1481	100
PGTG_08480	C	TCCGTTCCGACTGATTACCC	CGGAGGCTTGGTGTAAGGAC	0	1602	1602	1602	100
PGTG_08779	C	TCGGTTAGTCCAGCAGTCATC	ACCAGTGACCTTGGCTTGTTC	46	1682	1682	1636	97.27
PGTG_08785	C	ATCAGGAACCGAGTGAGTCC	CTAGTGCTGAGTTGGGGATCTG	0	1099	1099	1099	100
PGTG_10155	C	ACAATACTGGTTGTTTGCGGG	GAGCTTTCAAAATCCACCGGG	0	1425	1425	1425	100
PGTG_10889	C	CTCAGACGAACAGGTAACACG	TAATCAGCTCACTCCTGCCTG	84	1742	1742	1658	95.18
PGTG_10901	C	TCAAGGACGAACCGGAACAC	ATCAGACAGGGTGGGACTTTG	0	1527	1527	1527	100
PGTG_11118	C	TTGCTTGGGCTGTCAAACAAG	GACGGCGATAGACAAAACAGC	125	1403	1421	1278	89.94
PGTG_11165	C	GCAGCTCATACATTGTCCCC	CAAGTGCACTCAAATGGGACC	0	1900	1900	1900	100
PGTG_11351	C	AAAGGCAGATTCCGTGAAAGG	TGATAAACGATTCGTGCCAGC	0	1510	1558	1510	96.92
PGTG_11375	C	AGGAAATCGTCAGTCGGGTC	AGGAGGATTATTGAGCTCCCG	209	1607	1607	1398	86.99
PGTG_11946	C	AACTCGTCATGTCTGTCCTCC	GGTCAAACACCACACACCTAC	0	1278	1278	1278	100
PGTG_13122	C	GGATGGACAACGATCAAGCAC	GCCTGACTACAGCTCAACAAG	0	1790	1790	1790	100
PGTG_13798	C	TGGAAGTGCATGCGAAGAAAC	TTTGAAGCGAGAGAAAGTGCG	0	1876	1876	1876	100
PGTG_13136	C	GACTGGTCGACTGATTAGGGG	CCGGATCTGAGCATTCAACTG	0	1341	1341	1341	100
PGTG_13706	C	TGCTAGAGCGATTGAAAAGCC	TCTATCAGGTTTCACGCCCC	0	1667	1667	1667	100
PGTG_14905	C	GCTCGTACTTATCTTGCGCTG	CATCCACAGTTTTGACCGACC	0	1943	1943	1943	100
PGTG_14215	C	TTTCCCACTAAAGTGCCGGG	GAGATGCGGTTGCTCTGAAAG	0	1563	1563	1563	100
PGTG_16036	C	TTTAACGTGTGGCTCGAGGG	AGACGTGCATCGAAGAAAGC	0	1644	1644	1644	100
PGTG_15453	C	TAAGGTCACCACGCCTATCG	GTGGAAGGGTTGAGTCCAGTC	0	1601	1601	1601	100
PGTG_16216	C	GATCGTCGGTTGTGTGGATTG	GAGTAGAGTGACCACTGACCG	0	1755	1755	1755	100
PGTG_16660	C	GGTGATGAAACCCCAGCTTTG	GCTTATCGGCTGACTTACGAC	0	1997	1997	1997	100
PGTG_17077	C	CGCAGTCTGTGAAAGGTGAAG	ACTCTGGTCGGACTCAATGAC	0	1728	1728	1728	100
PGTG_19043	C	CCGGATCTGGTCAAAGCAATC	TAGCGTATGCGGCTTCTGAG	0	1387	1387	1387	100
PGTG_18434	C	TTAGGGTCGCAGATTGCCAG	TCCCAGCATTCCAAGCGATG	0	1587	1587	1587	100
PGTG_18464	C	AACTCCACCGTAGCATGTGG	GACTAGGTATGGCATCTCAGGG	0	1386	1386	1386	100
PGTG_20641	C	GGATTTCATGAGTCCTGTGCG	TGTCGAAATACCGTGCCAGC	0	1254	1254	1254	100
PGTG_20583	C	TGGCCCGTAACTCTGTTTCC	AACCATCAGACTAAACAAGCGG	0	1588	1588	1588	100
PGTG_20597	C	TTCAGCCCACCCTCTAAACG	TGGGTCCTCGAATTGGAACG	0	1771	1771	1771	100
PGTG_20914	C	CTGTGATGTTTCGCAGTCCG	CACCCTGGGAATGTGTTGAATC	0	1402	1402	1402	100
PGTG_21724	C	TCATAGCCCTTCCTCTTGACTC	GCCGAGTGAACTGCTTTTCC	0	1328	1328	1328	100
PGTG_21834	C	TGGGGTGGATAGTTATGTGCC	CTGACGACACCGATCCCATC	0	1298	1298	1298	100
PGTG_22259	C	GAACTATCTTGCCGCATGTCC	TGAAACAGCCTGCAACAACTG	0	1950	1950	1950	100
PGTG_00430	C	TAGACGAACGGAGCGATTCC	GCAAAAGAAACACGCCCATAC	379	1691	1838	1312	71.38
PGTG_00441	C	CAAAAGATCCAACAGCGAATGC	TTTTGGCTTTCTGGTCAGGTG	0	1168	1233	1168	94.73
PGTG_06826	C	CGACTCCCCATCATCTTGAAAC	ACAACAGTTGCGGTACTTGC	0	1400	1400	1400	100
PGTG_06005	C	TTCATCCTCACCTGGTACTCC	GTAGGCTCGATGATCTGGGG	45	1419	1419	1374	96.83
PGTG_07913	C	CTGTCCGCAAGGCCTATTTG	CAAGGTCGTTGTAGGGAGATG	7	1087	1236	1080	87.38
PGTG_11987	C	TTGCATGGTCGAGAGTCCTG	GGTGAGTGCCTTGCATTTCTG	0	1361	1430	1361	95.17
PGTG_12438	C	CGTCGCAGATTCTGTGGAAAC	GCTTCATGGAGGTTCTTTGGG	0	1464	1464	1464	100
PGTG_14824	C	ATATCTCGGCATCGGCTCAC	ACCTCGTTTCAGAGGGACAAG	0	1894	1894	1894	100
PGTG_14032	C	GGGGTTATCATCGGGCTGTC	AGACTCTCAGGCCCCATTCC	0	1528	1884	1528	81.1
PGTG_15954	C	AAGTTCCAAAGCGGGATCGG	CACCCTCATTCGTGTTGAAAGG	0	1703	1703	1703	100
PGTG_20996	C	GCTCGAGTGTAAGTTAGCCATC	ACTTACCCTTTCTCGAGCGG	0	1031	1295	1031	79.61
PGTG_22178	C	AGCAACGGAGATTATAGGGGC	GCTTTAAGGAGCACCGCTAC	0	1599	1599	1599	100
PGTG_17064	C	TGATGTGAGCTTCCTAAGGGC	GCGAGGGGTCTGGGATTATG	0	1756	1756	1756	100
PGTG_19160	C	GCAGTGATGAGTGACTGTGC	CATCGTGTCAGGTGAGGTTTC	0	1563	1563	1563	100
PGTG_20570	C	ACTTGTGAACTCGGCCTCTG	ACCAGCAGCACAAATCTTTCTC	0	1804	1804	1804	100
Cyp51	C	CCCAAGAGTCAACAACACCG	AGTAAGTCGGTTTGCGAGGG	0	2037	2037	2037	100
SdhB	C	GGCACCCTACTAGCAAATGC	CGCACAGCCTTAATCACTCG	0	2398	2398	2398	100
SdhD	C	TGGCTCTGTGACATGTGGAG	ACAGCTTTTCAATGGATGGATGTC	0	1081	1081	1081	100
PGTG_00111	D	AACACGGCCGATTAAAGATGC	TAGCGTTCAATCAACCAGCC	0	1392	1392	1392	100
PGTG_00148	D	AATGGAACGGTCCTTGGGAG	GATTCTTCGGCTTCAGTTGTCG	0	1946	1946	1946	100
PGTG_00325	D	CTCGAAACACATGGTGATGGTG	GACGTGCGTCGGATCATTTC	0	1457	1457	1457	100
PGTG_00342	D	CGATGGCGAATCCTCTTGATG	TCTCACTTTAGCCGTGGGTC	0	1483	1483	1483	100
PGTG_00604	D	TGCTATCTGGAAGACGCTCG	TAGTCTCACTTCACCCATGACG	0	1345	1345	1345	100
PGTG_00716	D	TCGTTGCGAGTCCTTCTACC	ACAAGCAAACACATGTCACTGG	0	1999	1999	1999	100
PGTG_01318	D	CAGCTGGAATATTCTCCGACC	CATGCGAGTTAAGTGCTGGG	0	1927	1927	1927	100
PGTG_02166	D	ACAGCTCCCCGACAGTTTAG	TGTTCAAGTGCCAGTTCTTGG	0	1468	1468	1468	100
PGTG_02778	D	CCCTCATCTGAAACACAGCTTC	TTGCCAAATCGTTCACTCGC	0	1593	1593	1593	100
PGTG_02923	D	AAGCCCCATTTCAGGACCAC	TATCCCGCTGAGTTCTTGGAC	0	1830	1830	1830	100
PGTG_03190	D	CTGAGCTCACTCGATCAGTTTC	AGCTTTCATGAGGGCTGAGG	133	1592	1801	1459	81.01
PGTG_03545	D	AACCTACGACGGCTCACAAG	AGAGAGGTCCATCCATCAAGC	9	1793	1793	1784	99.5
PGTG_06942	D	TCAGACCGCGGAAGATAGTC	AGCTTCAATGGTGGACAAACC	0	1685	1685	1685	100
PGTG_06750	D	ACCCATATGAACTCAGCTCCG	ACTTGCTTGGACGTCTTGAATG	0	1439	1439	1439	100
PGTG_07351	D	CGGACTCCACTATCTCTGCTG	CGGTGAAAACCCATTGCAGG	0	1312	1356	1312	96.76
PGTG_07544	D	TAACCTCTTCGCCGTCTCAC	AAGAACGAATAATCACACCCGC	0	1989	1989	1989	100
PGTG_07779	D	CACTTGACGTTGTTCGGCTTG	TCGATTGACGACTGGCTGAC	0	1604	1604	1604	100
PGTG_08002	D	GGATGTGTGGACTGCGTAAAC	TTTTCTCGGAAAGCGCAGAAC	0	1455	1455	1455	100
PGTG_08560	D	AAATAATCGACGCGTCCCAG	GTCGCCTTAATGTGCTGTCTG	0	1691	1691	1691	100
PGTG_08337	D	CTGTTCTTGTTCCCTAGTGCG	CTTGATGAGTGGTGTGGTTGC	0	1121	1607	1121	69.76
PGTG_08455	D	AACCGATTTCTGGGAAACGC	AGTGAAATGACGGAGGACTGG	0	1834	1834	1834	100
PGTG_08867	D	GGGAAGCGAATCCAATGTCTG	CAGATCACCATGCATTCTCGC	0	1719	1719	1719	100
PGTG_08873	D	CACAGTGTAGGAACGCAATCG	AATGATGGTTGGGGTCAGTGG	0	1902	1902	1902	100
PGTG_09061	D	CCTGATATGTATGCGCCTTCG	CCGGTGGTAATTGGGTCGTC	0	1343	1343	1343	100
PGTG_09091	D	AGCACGCTGCATCAATGTTAG	ACCGAGTCCCAGAACGTATTC	0	1583	1583	1583	100
PGTG_11064	D	TCCATCCCAACTGTGAGAGTG	GGCTTGAAATCGGTCGATCAG	0	1795	1795	1795	100
PGTG_10247	D	TGGTCATATCCGCCAGCTTC	ACCAACGCGATCTCACAAAAC	0	1880	1880	1880	100
PGTG_10412	D	TATCCTACAGCCCAACCCAAC	GCCTACTTGCGATGAGGAAAG	0	1763	1763	1763	100
PGTG_10436	D	CCAAGAGCCTAACAGTTGCC	CCTTCTTAGCCCCAAACAACG	0	1032	1032	1032	100
PGTG_10616	D	ACAGATTAAGCCAAGGTGCCC	AGGTTTTCCTCATGGCTTTGC	0	1133	1133	1133	100
PGTG_12691	D	GGGGTGTTGAGTCGAGTACC	GCAGAGCCCTAGATTACAACC	0	1841	1841	1841	100
PGTG_13206	D	TGGGTTCTGAAGCTCCTTCC	ACAAGATGTGGCAAATGGCTATC	0	1540	1769	1540	87.05
PGTG_13790	D	AGAACACCGGGAAACATCAAC	TTTGTGCGACTGCACTCATC	0	1440	1440	1440	100
PGTG_14239	D	TGTCATCAGCTTCGGAGTACC	TTCTAGGCTCACCCAAGACAC	0	1748	1748	1748	100
PGTG_16157	D	GCCGAAAATTGCGTTTGACTC	TCCCAGTCCTTAACCTGTCC	0	1952	1952	1952	100
PGTG_15122	D	CTCAATTCTACGACGTGCCC	GAAAGGAAGACCTGTCTGACG	0	1575	1618	1575	97.34
PGTG_16825	D	ACACAGATTTCAGATCAGCAGG	GCACAGGTTTAATCCCGCAG	0	1747	1747	1747	100
PGTG_16851	D	CAGGCACTATGCCTCCAAATG	GGGTTGCTCTCATCAACTTCG	0	1151	1151	1151	100
PGTG_16232	D	TTGATTACGCTCTTGCGACG	TCCGGTCAGAAGTAGAGCAAC	0	1702	1702	1702	100
PGTG_17020	D	ACTTGCGATTCCAGTTTCCAC	TTGCAGGAGTAGTCAAGAGGC	0	1784	1784	1784	100
PGTG_17781	D	GATAAGCGCAGACCCAGTTC	CTTACGGCTACAATCGCGTG	0	1443	1443	1443	100
PGTG_17070	D	GAGCAAGTCTTCACGGAGTG	AACGCAAAGCTCTGGAAATGC	0	1804	1804	1804	100
PGTG_17175	D	AGGAAAGAAGTTGAGCTGGGG	TTCGATGTGCAAGCGTGAAG	0	1775	1775	1775	100
PGTG_19012	D	GCGAATGTCGGATACAGACTC	CCTGCTTGTGAGGGTCAATG	0	1686	1686	1686	100
PGTG_18413	D	ATCACCCTCCAGCATTACACG	GTTCCCAATCCTGCCGAAAC	0	1107	1107	1107	100
PGTG_18583	D	AACATGGCCTCTCTTGCTCAG	AGGGGCGACTTAAAACAGGG	0	1986	1986	1986	100
PGTG_18858	D	ACCTGACTCCAGAAAGGGTC	GCGAATGATGGGGAGAGAAAC	0	1418	1418	1418	100
PGTG_19587	D	CAAGTCAGCTAAAACCCAGGC	TGGAGTACCAACCAGTGGAAG	0	1355	1355	1355	100
PGTG_19919	D	GGCCCAGGTATGATTTCAAGC	GACATCCATTTGTCCTCACTGC	0	1019	1158	1019	88
PGTG_20345	D	AGCATCGATTAAGCCAAAGCC	TTGACGACGATTCCCGTATCC	0	1682	1715	1682	98.08
PGTG_20547	D	AAAGAATCGACCCTTTGCTTCG	TGAGTGGAGGGAGAAAGGTTG	62	1968	1968	1906	96.85
PGTG_20732	D	CGAGGAGAGTTGATTCATGCC	CGGTTTCGGTTTCTCCTAGC	0	1232	1232	1232	100
PGTG_21431	D	ATGTAAGTGAGTCCGTGGCG	GCACACTTCCTATCCAGCTCC	0	1710	1710	1710	100
PGTG_21298	D	CGGATAGCGGATCGGGTTAC	TGATAGTTTGAATGTCACGGGC	0	1556	1621	1556	95.99
PGTG_21336	D	TAATACCATTCCCAGCCCCTG	ATCCAATCCGGAAAGGCAGC	0	1514	1514	1514	100
PGTG_22615	D	ACGCAACATGACCGAGTAGG	GTGCCATGAGCATACTGTTGAG	0	1137	1137	1137	100
PGTG_22627	D	TGATCACTCAGACAACGGTGG	ACCGATCATAAGAAGGCTGGG	0	1101	1101	1101	100
PGTG_00341	D	CTCTTAGCGTGCCTAACAGC	AAGGGGAGAGTCTCAATCTGG	0	1310	1632	1310	80.27
PGTG_01003	D	GCCTACCGGACACAATTTGG	CATGACCCCAGTGGCTACATC	0	1511	1715	1511	88.1
PGTG_05191	D	TGTCAGCCTAAGCCCATACAC	TCTTTTGTGATTTCAGCCGGG	0	877	1116	877	78.58
PGTG_08544	D	TCACGATAGCCTCGCAATCC	GTGCGCTCTCAAATGAACAGG	0	1387	1387	1387	100
PGTG_08106	D	GGACAAGTATAAGAGCATCCGC	GTCCCGTCGTCTTGACTCTC	0	1098	1252	1098	87.7
PGTG_14786	D	TTGACGTACGTGTGTTTCCTG	CAGCCAAAGCCTCGTATTGG	0	1306	1338	1306	97.61
PGTG_14849	D	CGCTGTGACTGATTGGTGATG	AGGGGCATTTGTTCTATTGCG	0	1947	1947	1947	100
PGTG_14715	D	CACCAACCTACGGAACAATGC	GAGCCACACAGTTTTCACGAC	0	1102	1102	1102	100
PGTG_14938	D	ATTGAATCCCATGGTACCGGC	ACGAAATCCCGGTGATAGGG	0	1591	1591	1591	100
PGTG_16374	D	AGCATGACCATACCTGTCCC	ATCACTGAGTGGAGGATAGGC	0	1803	1994	1803	90.42
PGTG_15800	D	ATCGGTGGGATGGGTCTTTG	TATGTGCCCGTCTGGGAAATC	0	1798	1798	1798	100
PGTG_17351	D	ACTTGCAAGGGCTTTCATCTG	AGGTCTGAGCACCAGAAAGG	0	1580	1580	1580	100
PGTG_18631	D	TTGCCACGGATGTGTGTGAC	AACTGGCCATCTGTCAAGGG	81	1210	1427	1129	79.12
SdhC	D	CACAATGGCCACCACTTGTC	CAACACCGATCTCAAGAAAAGC	0	1722	1722	1722	100

## Sheet: Table S9
Table S9: Annotation of the 276 polymorphic Pgt genes included in the MARPLE diagnostics platform.
Gene	Locus	Start	End	GO IDs	GO Name
PGTG_00110	NW_003526549.1	419322	420680	-	-
PGTG_00111	NW_003526549.1	421826	423217	-	-
PGTG_00148	NW_003526549.1	588095	590040	-	-
PGTG_00325	NW_003526549.1	1377021	1378477	-	-
PGTG_00341	NW_003526549.1	1435069	1436700	-	-
PGTG_00342	NW_003526549.1	1437607	1439089	MF:GO:0004439; BP:GO:0046855; -GO:0016021; BP:GO:0046856; MF:GO:0003824; MF:GO:0016791; MF:GO:0016787; CC:GO:0016020	MF:phosphatidylinositol-4,5-bisphosphate 5-phosphatase activity; BP:inositol phosphate dephosphorylation; -GO_0016021; BP:phosphatidylinositol dephosphorylation; MF:catalytic activity; MF:phosphatase activity; MF:hydrolase activity; CC:membrane
PGTG_00397	NW_003526549.1	1676389	1677661	CC:GO:0032797; CC:GO:0005634; CC:GO:0005737; BP:GO:0000387	CC:SMN complex; CC:nucleus; CC:cytoplasm; BP:spliceosomal snRNP assembly
PGTG_00430	NW_003526549.1	1817786	1819623	-	-
PGTG_00440	NW_003526549.1	1847827	1849570	MF:GO:0003676	MF:nucleic acid binding
PGTG_00441	NW_003526549.1	1850019	1851251	-	-
PGTG_00484	NW_003526549.1	2029722	2031481	MF:GO:0030544; MF:GO:0005515; CC:GO:0005634; BP:GO:0006457; MF:GO:0051879	MF:Hsp70 protein binding; MF:protein binding; CC:nucleus; BP:protein folding; MF:Hsp90 protein binding
PGTG_00600	NW_003526549.1	2499364	2501275	BP:GO:0070814; BP:GO:0050667; BP:GO:0006535; CC:GO:0005737; BP:GO:0019346; MF:GO:0030170; MF:GO:0004122; MF:GO:0004124	BP:hydrogen sulfide biosynthetic process; BP:homocysteine metabolic process; BP:cysteine biosynthetic process from serine; CC:cytoplasm; BP:transsulfuration; MF:pyridoxal phosphate binding; MF:cystathionine beta-synthase activity; MF:cysteine synthase activity
PGTG_00601	NW_003526549.1	2502567	2504120	-	-
PGTG_00604	NW_003526549.1	2514080	2515424	-	-
PGTG_00605	NW_003526549.1	2516003	2517365	-	-
PGTG_00640	NW_003526549.1	2649177	2651075	MF:GO:0004073; BP:GO:0009088; BP:GO:0009090; BP:GO:0009086; BP:GO:0008652; MF:GO:0046983; MF:GO:0016620; MF:GO:0051287	MF:aspartate-semialdehyde dehydrogenase activity; BP:threonine biosynthetic process; BP:homoserine biosynthetic process; BP:methionine biosynthetic process; BP:amino acid biosynthetic process; MF:protein dimerization activity; MF:oxidoreductase activity, acting on the aldehyde or oxo group of donors, NAD or NADP as acceptor; MF:NAD binding
PGTG_00664	NW_003526549.1	2765500	2766861	-	-
PGTG_00681	NW_003526549.1	2813486	2815483	-GO:0016021; CC:GO:0016020	-GO_0016021; CC:membrane
PGTG_00683	NW_003526549.1	2824969	2826732	CC:GO:1990234; BP:GO:0006744; MF:GO:0004659; BP:GO:0008299; MF:GO:0016740; MF:GO:0016829; MF:GO:0008834; BP:GO:0010142; CC:GO:0005739; CC:GO:0032476	CC:transferase complex; BP:ubiquinone biosynthetic process; MF:prenyltransferase activity; BP:isoprenoid biosynthetic process; MF:transferase activity; MF:lyase activity; MF:di-trans,poly-cis-decaprenylcistransferase activity; BP:farnesyl diphosphate biosynthetic process, mevalonate pathway; CC:mitochondrion; CC:decaprenyl diphosphate synthase complex
PGTG_00716	NW_003526549.1	2951938	2953936	-	-
PGTG_00730	NW_003526549.1	3014075	3015857	CC:GO:0005739; MF:GO:0046872	CC:mitochondrion; MF:metal ion binding
PGTG_00770	NW_003526551.1	171668	173121	-	-
PGTG_00771	NW_003526551.1	175216	177146	BP:GO:0005975; MF:GO:0004553; MF:GO:0016787; MF:GO:0016798; BP:GO:0008152	BP:carbohydrate metabolic process; MF:hydrolase activity, hydrolyzing O-glycosyl compounds; MF:hydrolase activity; MF:hydrolase activity, acting on glycosyl bonds; BP:metabolic process
PGTG_00812	NW_003526551.1	337498	339120	CC:GO:0005739	CC:mitochondrion
PGTG_00836	NW_003526551.1	430006	431237	-	-
PGTG_00866	NW_003526551.1	538924	540848	-	-
PGTG_01003	NW_003526551.1	1138747	1140461	-	-
PGTG_01095	NW_003526551.1	1526389	1527727	MF:GO:0061630; BP:GO:0006511; BP:GO:0016567	MF:ubiquitin protein ligase activity; BP:ubiquitin-dependent protein catabolic process; BP:protein ubiquitination
PGTG_01105	NW_003526551.1	1568672	1570109	-	-
PGTG_01123	NW_003526551.1	1618714	1620684	BP:GO:0005975	BP:carbohydrate metabolic process
PGTG_01180	NW_003526551.1	1862669	1864098	CC:GO:0005840; MF:GO:0003735; BP:GO:0006412; CC:GO:1990904	CC:ribosome; MF:structural constituent of ribosome; BP:translation; CC:ribonucleoprotein complex
PGTG_01226	NW_003526551.1	2036091	2037990	-	-
PGTG_01318	NW_003526551.1	2379926	2381852	CC:GO:0005634; BP:GO:0000076; BP:GO:0006272; MF:GO:0003689; BP:GO:0007062; CC:GO:0005663; CC:GO:0031389; CC:GO:0031390; CC:GO:0031391; BP:GO:0006261; MF:GO:0005524; BP:GO:0006281; MF:GO:0016887; BP:GO:0006260; MF:GO:0003677; MF:GO:0000166; BP:GO:0006271; MF:GO:0003682; BP:GO:0033314; BP:GO:0070914; BP:GO:0090618	CC:nucleus; BP:DNA replication checkpoint signaling; BP:leading strand elongation; MF:DNA clamp loader activity; BP:sister chromatid cohesion; CC:DNA replication factor C complex; CC:Rad17 RFC-like complex; CC:Ctf18 RFC-like complex; CC:Elg1 RFC-like complex; BP:DNA-templated DNA replication; MF:ATP binding; BP:DNA repair; MF:ATP hydrolysis activity; BP:DNA replication; MF:DNA binding; MF:nucleot…
PGTG_01342	NW_003526551.1	2459592	2460968	CC:GO:0031227; BP:GO:0006506; -GO:0016021; MF:GO:0016788; CC:GO:0005783; CC:GO:0005789; CC:GO:0016020	CC:obsolete intrinsic component of endoplasmic reticulum membrane; BP:GPI anchor biosynthetic process; -GO_0016021; MF:hydrolase activity, acting on ester bonds; CC:endoplasmic reticulum; CC:endoplasmic reticulum membrane; CC:membrane
PGTG_01398	NW_003526550.1	97997	99301	-	-
PGTG_01489	NW_003526550.1	474994	476651	-	-
PGTG_01555	NW_003526550.1	770408	771673	-	-
PGTG_01806	NW_003526550.1	1761271	1762553	-GO:0016021; CC:GO:0016020	-GO_0016021; CC:membrane
PGTG_01898	NW_003526550.1	2127540	2128738	-	-
PGTG_01902	NW_003526550.1	2137734	2139710	BP:GO:0006338; CC:GO:0035267; CC:GO:0000812; CC:GO:0070209; BP:GO:0043486; MF:GO:0043138; MF:GO:0043139; BP:GO:0000492; CC:GO:0097255; BP:GO:0060303; BP:GO:0006357; MF:GO:0003678; BP:GO:0016573; CC:GO:0031011; MF:GO:0005524; BP:GO:0006281; MF:GO:0008094; MF:GO:0016887; CC:GO:0005634; MF:GO:0000166; MF:GO:0016787; MF:GO:0004386; BP:GO:0006974; BP:GO:0006325; BP:GO:0032508; CC:GO:0000785	BP:chromatin remodeling; CC:NuA4 histone acetyltransferase complex; CC:Swr1 complex; CC:ASTRA complex; BP:obsolete histone exchange; MF:3'-5' DNA helicase activity; MF:5'-3' DNA helicase activity; BP:box C/D snoRNP assembly; CC:R2TP complex; BP:obsolete regulation of nucleosome density; BP:regulation of transcription by RNA polymerase II; MF:DNA helicase activity; BP:histone acetylation; CC:Ino80…
PGTG_01963	NW_003526550.1	2358609	2360553	BP:GO:0051279; MF:GO:0005509	BP:regulation of release of sequestered calcium ion into cytosol; MF:calcium ion binding
PGTG_01964	NW_003526550.1	2364374	2366143	-	-
PGTG_02166	NW_003526553.1	688067	689534	BP:GO:0006310; MF:GO:0003677; BP:GO:0015074	BP:DNA recombination; MF:DNA binding; BP:DNA integration
PGTG_02174	NW_003526553.1	737191	738485	BP:GO:0016558; MF:GO:0005053; BP:GO:0016560; CC:GO:0005829; CC:GO:0005782; MF:GO:0005515; CC:GO:0005777; CC:GO:0005737; CC:GO:0005778; CC:GO:0062137; BP:GO:0006625	BP:protein import into peroxisome matrix; MF:peroxisome matrix targeting signal-2 binding; BP:protein import into peroxisome matrix, docking; CC:cytosol; CC:peroxisomal matrix; MF:protein binding; CC:peroxisome; CC:cytoplasm; CC:peroxisomal membrane; CC:cargo receptor complex; BP:protein targeting to peroxisome
PGTG_02234	NW_003526553.1	918729	919935	MF:GO:0046872	MF:metal ion binding
PGTG_02304	NW_003526553.1	1185438	1186764	-	-
PGTG_02390	NW_003526553.1	1507674	1509384	BP:GO:0042254; BP:GO:0000470; MF:GO:0008097; CC:GO:0005730; MF:GO:0008312; MF:GO:0019843; BP:GO:0000027; BP:GO:0000466; BP:GO:1902626; BP:GO:0000463; BP:GO:0006364; CC:GO:0005634; BP:GO:0042273	BP:ribosome biogenesis; BP:maturation of LSU-rRNA; MF:5S rRNA binding; CC:nucleolus; MF:7S RNA binding; MF:rRNA binding; BP:ribosomal large subunit assembly; BP:maturation of 5.8S rRNA from tricistronic rRNA transcript (SSU-rRNA, 5.8S rRNA, LSU-rRNA); BP:assembly of large subunit precursor of preribosome; BP:maturation of LSU-rRNA from tricistronic rRNA transcript (SSU-rRNA, 5.8S rRNA, LSU-rRNA);…
PGTG_02406	NW_003526553.1	1593600	1595152	BP:GO:0000479; BP:GO:0000480; CC:GO:0030686; BP:GO:0042254; MF:GO:0004521; BP:GO:0000447; CC:GO:0005730; MF:GO:0008047; BP:GO:0000472; MF:GO:0003824; BP:GO:0006396; CC:GO:0005634; BP:GO:0006364; BP:GO:2000232; CC:GO:0032040	BP:endonucleolytic cleavage of tricistronic rRNA transcript (SSU-rRNA, 5.8S rRNA, LSU-rRNA); BP:endonucleolytic cleavage in 5'-ETS of tricistronic rRNA transcript (SSU-rRNA, 5.8S rRNA, LSU-rRNA); CC:90S preribosome; BP:ribosome biogenesis; MF:endoribonuclease activity; BP:endonucleolytic cleavage in ITS1 to separate SSU-rRNA from 5.8S rRNA and LSU-rRNA from tricistronic rRNA transcript (SSU-rRNA,…
PGTG_02458	NW_003526553.1	1812451	1813971	-	-
PGTG_02562	NW_003526552.1	339569	341318	-	-
PGTG_02646	NW_003526552.1	648238	650023	-	-
PGTG_02767	NW_003526552.1	1125351	1127213	CC:GO:0005634; MF:GO:0008270; BP:GO:0006355	CC:nucleus; MF:zinc ion binding; BP:regulation of DNA-templated transcription
PGTG_02778	NW_003526552.1	1171600	1173192	-GO:0016021; CC:GO:0016020	-GO_0016021; CC:membrane
PGTG_02888	NW_003526552.1	1604845	1606817	-	-
PGTG_02923	NW_003526552.1	1724073	1725902	-GO:0005887; CC:GO:0016020; BP:GO:1903424; MF:GO:1903425; CC:GO:0005886	-GO_0005887; CC:membrane; BP:fluoride transmembrane transport; MF:fluoride transmembrane transporter activity; CC:plasma membrane
PGTG_03190	NW_003526554.1	843020	844820	BP:GO:0015866; -GO:0016021; CC:GO:0016020; MF:GO:0015217	BP:ADP transport; -GO_0016021; CC:membrane; MF:ADP transmembrane transporter activity
PGTG_03257	NW_003526554.1	1126682	1127870	-	-
PGTG_03321	NW_003526554.1	1409399	1411097	BP:GO:0010273; MF:GO:0016756; BP:GO:0098849; MF:GO:0046872; BP:GO:0046938; BP:GO:0010038; MF:GO:0016740	BP:detoxification of copper ion; MF:glutathione gamma-glutamylcysteinyltransferase activity; BP:cellular detoxification of cadmium ion; MF:metal ion binding; BP:phytochelatin biosynthetic process; BP:response to metal ion; MF:transferase activity
PGTG_03330	NW_003526554.1	1453364	1455204	-	-
PGTG_03345	NW_003526554.1	1510833	1512751	BP:GO:0080182; CC:GO:0048188; MF:GO:0003682; MF:GO:0005515; CC:GO:0005634	BP:histone H3-K4 trimethylation; CC:Set1C/COMPASS complex; MF:chromatin binding; MF:protein binding; CC:nucleus
PGTG_03435	NW_003526555.1	79101	80780	MF:GO:0004060; MF:GO:0016407	MF:arylamine N-acetyltransferase activity; MF:acetyltransferase activity
PGTG_03510	NW_003526555.1	356996	358678	-	-
PGTG_03518	NW_003526555.1	400251	401845	-	-
PGTG_03545	NW_003526555.1	529227	531019	BP:GO:0009272; MF:GO:0008496; BP:GO:0016052; BP:GO:0005975; MF:GO:0016787; MF:GO:0016798; BP:GO:0008152	BP:fungal-type cell wall biogenesis; MF:mannan endo-1,6-alpha-mannosidase activity; BP:carbohydrate catabolic process; BP:carbohydrate metabolic process; MF:hydrolase activity; MF:hydrolase activity, acting on glycosyl bonds; BP:metabolic process
PGTG_03728	NW_003526555.1	1267697	1269305	MF:GO:0046872; MF:GO:0051539; CC:GO:0005829; BP:GO:0016226; MF:GO:0051536; MF:GO:0005524; MF:GO:0140663; MF:GO:0000166; CC:GO:0005737; MF:GO:0016887; BP:GO:0002098; CC:GO:1904564; CC:GO:1990229	MF:metal ion binding; MF:4 iron, 4 sulfur cluster binding; CC:cytosol; BP:iron-sulfur cluster assembly; MF:iron-sulfur cluster binding; MF:ATP binding; MF:ATP-dependent FeS chaperone activity; MF:nucleotide binding; CC:cytoplasm; MF:ATP hydrolysis activity; BP:tRNA wobble uridine modification; CC:Nbp35-Cfd1 ATPase complex; CC:iron-sulfur cluster assembly complex
PGTG_03791	NW_003526555.1	1513488	1514785	BP:GO:0006338; -GO:0043044; MF:GO:0070577; MF:GO:0003682; CC:GO:0016586; MF:GO:0005515; CC:GO:0005634; BP:GO:0006366; BP:GO:0006368	BP:chromatin remodeling; -GO_0043044; MF:lysine-acetylated histone binding; MF:chromatin binding; CC:RSC-type complex; MF:protein binding; CC:nucleus; BP:transcription by RNA polymerase II; BP:transcription elongation by RNA polymerase II
PGTG_03815	NW_003526555.1	1647681	1648879	-	-
PGTG_04003	NW_003526556.1	667255	668440	-	-
PGTG_04270	NW_003526557.1	154284	155610	CC:GO:0005794; BP:GO:0007030; BP:GO:0009306	CC:Golgi apparatus; BP:Golgi organization; BP:protein secretion
PGTG_04335	NW_003526557.1	426066	427753	-	-
PGTG_04447	NW_003526557.1	920233	922107	-	-
PGTG_04779	NW_003526558.1	623439	625337	CC:GO:0005739; MF:GO:0046872; MF:GO:0004721; MF:GO:0016787; MF:GO:0004722; BP:GO:0006470; MF:GO:0017018	CC:mitochondrion; MF:metal ion binding; MF:phosphoprotein phosphatase activity; MF:hydrolase activity; MF:protein serine/threonine phosphatase activity; BP:protein dephosphorylation; MF:myosin phosphatase activity
PGTG_04993	NW_003526558.1	1493093	1494464	-	-
PGTG_05151	NW_003526561.1	430061	431489	-	-
PGTG_05191	NW_003526561.1	648527	649642	-	-
PGTG_05282	NW_003526561.1	1014300	1015726	CC:GO:0052718; MF:GO:0052717; BP:GO:0002100; MF:GO:0003824; CC:GO:0005634; CC:GO:0005737; BP:GO:0006139	CC:tRNA-specific adenosine-34 deaminase complex; MF:tRNA-specific adenosine-34 deaminase activity; BP:tRNA wobble adenosine to inosine editing; MF:catalytic activity; CC:nucleus; CC:cytoplasm; BP:nucleobase-containing compound metabolic process
PGTG_05305	NW_003526561.1	1122552	1124362	-	-
PGTG_05726	NW_003526559.1	1404965	1406630	-	-
PGTG_05777	NW_003526560.1	80319	81715	-	-
PGTG_06005	NW_003526560.1	999405	1000823	-	-
PGTG_06166	NW_003526562.1	131451	133252	-	-
PGTG_06177	NW_003526562.1	168769	169990	-	-
PGTG_06271	NW_003526562.1	615410	616522	MF:GO:0008270; MF:GO:0003676; CC:GO:0005634	MF:zinc ion binding; MF:nucleic acid binding; CC:nucleus
PGTG_06457	NW_003526563.1	25216	26983	BP:GO:0016558; CC:GO:1990429; CC:GO:0005779; MF:GO:0008022; BP:GO:0006513; MF:GO:0008270; MF:GO:0004842; MF:GO:0005515; CC:GO:0005778; MF:GO:0046872; CC:GO:0016020; CC:GO:0005777; BP:GO:0016567; BP:GO:0016562	BP:protein import into peroxisome matrix; CC:peroxisomal importomer complex; CC:obsolete integral component of peroxisomal membrane; MF:protein C-terminus binding; BP:protein monoubiquitination; MF:zinc ion binding; MF:ubiquitin-protein transferase activity; MF:protein binding; CC:peroxisomal membrane; MF:metal ion binding; CC:membrane; CC:peroxisome; BP:protein ubiquitination; BP:protein import …
PGTG_06506	NW_003526563.1	185389	186666	-	-
PGTG_06750	NW_003526563.1	1128945	1130383	-	-
PGTG_06826	NW_003526565.1	169323	170722	-	-
PGTG_06920	NW_003526565.1	601393	603326	-	-
PGTG_06942	NW_003526565.1	665969	667653	BP:GO:0006541; CC:GO:0005737; CC:GO:0005829; CC:GO:0005634	BP:glutamine metabolic process; CC:cytoplasm; CC:cytosol; CC:nucleus
PGTG_06963	NW_003526565.1	740782	742173	MF:GO:0000978; MF:GO:0003700; BP:GO:0006357; CC:GO:0005634; MF:GO:0000981	MF:RNA polymerase II cis-regulatory region sequence-specific DNA binding; MF:DNA-binding transcription factor activity; BP:regulation of transcription by RNA polymerase II; CC:nucleus; MF:DNA-binding transcription factor activity, RNA polymerase II-specific
PGTG_07001	NW_003526565.1	892284	894216	-	-
PGTG_07028	NW_003526565.1	990343	991798	-	-
PGTG_07088	NW_003526565.1	1202113	1203598	-	-
PGTG_07205	NW_003526564.1	397576	399301	-GO:0016021; MF:GO:0022857; BP:GO:0055085; CC:GO:0016020	-GO_0016021; MF:transmembrane transporter activity; BP:transmembrane transport; CC:membrane
PGTG_07241	NW_003526564.1	546527	547923	CC:GO:0005576; MF:GO:0016787; MF:GO:0016798; BP:GO:0008152; BP:GO:0000272; BP:GO:0005975; BP:GO:0030245; MF:GO:0008810; MF:GO:0030248	CC:extracellular region; MF:hydrolase activity; MF:hydrolase activity, acting on glycosyl bonds; BP:metabolic process; BP:polysaccharide catabolic process; BP:carbohydrate metabolic process; BP:cellulose catabolic process; MF:cellulase activity; MF:cellulose binding
PGTG_07296	NW_003526564.1	718793	720360	-	-
PGTG_07297	NW_003526564.1	720608	721872	CC:GO:0005737; BP:GO:0015940; MF:GO:0016491; MF:GO:0008677	CC:cytoplasm; BP:pantothenate biosynthetic process; MF:oxidoreductase activity; MF:2-dehydropantoate 2-reductase activity
PGTG_07351	NW_003526564.1	959371	960726	-	-
PGTG_07378	NW_003526564.1	1052668	1053951	MF:GO:0008270; MF:GO:0003676	MF:zinc ion binding; MF:nucleic acid binding
PGTG_07391	NW_003526564.1	1093822	1095672	-	-
PGTG_07396	NW_003526564.1	1114024	1115698	BP:GO:0016579; MF:GO:0004843	BP:protein deubiquitination; MF:cysteine-type deubiquitinase activity
PGTG_07538	NW_003526568.1	473637	475574	CC:GO:0005634; BP:GO:0006325; MF:GO:0035064; MF:GO:0046872; BP:GO:0006355; CC:GO:0000785	CC:nucleus; BP:chromatin organization; MF:methylated histone binding; MF:metal ion binding; BP:regulation of DNA-templated transcription; CC:chromatin
PGTG_07539	NW_003526568.1	476440	477696	-	-
PGTG_07544	NW_003526568.1	495879	497867	BP:GO:0006080; MF:GO:0016985; MF:GO:0004553; MF:GO:0016787; MF:GO:0016798; BP:GO:0008152	BP:substituted mannan metabolic process; MF:mannan endo-1,4-beta-mannosidase activity; MF:hydrolase activity, hydrolyzing O-glycosyl compounds; MF:hydrolase activity; MF:hydrolase activity, acting on glycosyl bonds; BP:metabolic process
PGTG_07548	NW_003526568.1	515635	517446	-	-
PGTG_07671	NW_003526568.1	992088	993142	BP:GO:0006310; MF:GO:0003677; BP:GO:0015074	BP:DNA recombination; MF:DNA binding; BP:DNA integration
PGTG_07779	NW_003526566.1	235245	236848	BP:GO:0034421; BP:GO:0045132; CC:GO:0005634; MF:GO:0046872; BP:GO:0000070; BP:GO:0007062; MF:GO:0016407; BP:GO:0006275; MF:GO:0016740; MF:GO:0016746; BP:GO:0007049; BP:GO:0007064; CC:GO:0000785; MF:GO:0061733	BP:post-translational protein acetylation; BP:meiotic chromosome segregation; CC:nucleus; MF:metal ion binding; BP:mitotic sister chromatid segregation; BP:sister chromatid cohesion; MF:acetyltransferase activity; BP:regulation of DNA replication; MF:transferase activity; MF:acyltransferase activity; BP:cell cycle; BP:mitotic sister chromatid cohesion; CC:chromatin; MF:peptide-lysine-N-acetyltran…
PGTG_07913	NW_003526566.1	783525	784760	-	-
PGTG_08002	NW_003526566.1	1146916	1148370	BP:GO:0070646; BP:GO:0016579; MF:GO:0101005; MF:GO:0008233; MF:GO:0016787; BP:GO:0006508	BP:protein modification by small protein removal; BP:protein deubiquitination; MF:deubiquitinase activity; MF:peptidase activity; MF:hydrolase activity; BP:proteolysis
PGTG_08038	NW_003526567.1	115816	117122	-	-
PGTG_08072	NW_003526567.1	263932	265930	CC:GO:0005662; BP:GO:0006260; BP:GO:0000724; CC:GO:0035861; BP:GO:0006298; MF:GO:0003697; BP:GO:0006289; MF:GO:0003684; BP:GO:0006284	CC:DNA replication factor A complex; BP:DNA replication; BP:double-strand break repair via homologous recombination; CC:site of double-strand break; BP:mismatch repair; MF:single-stranded DNA binding; BP:nucleotide-excision repair; MF:damaged DNA binding; BP:base-excision repair
PGTG_08106	NW_003526567.1	413900	415151	-	-
PGTG_08208	NW_003526567.1	830146	832122	-	-
PGTG_08337	NW_003526569.1	237608	239214	-	-
PGTG_08382	NW_003526569.1	425474	427168	CC:GO:0031224; -GO:0016021; MF:GO:0022857; BP:GO:0055085; CC:GO:0016020	CC:obsolete intrinsic component of membrane; -GO_0016021; MF:transmembrane transporter activity; BP:transmembrane transport; CC:membrane
PGTG_08391	NW_003526569.1	480064	481544	-	-
PGTG_08410	NW_003526569.1	565988	567851	BP:GO:0006812; BP:GO:0098655; -GO:0016021; MF:GO:0008324; CC:GO:0016020; BP:GO:0055085; BP:GO:0030003; BP:GO:0098771	BP:monoatomic cation transport; BP:monoatomic cation transmembrane transport; -GO_0016021; MF:monoatomic cation transmembrane transporter activity; CC:membrane; BP:transmembrane transport; BP:cellular monoatomic cation homeostasis; BP:inorganic ion homeostasis
PGTG_08455	NW_003526569.1	761006	762839	-	-
PGTG_08480	NW_003526569.1	859034	860635	-	-
PGTG_08544	NW_003526573.1	155548	156934	MF:GO:0046872	MF:metal ion binding
PGTG_08560	NW_003526573.1	217069	218759	-	-
PGTG_08566	NW_003526573.1	248482	250469	-	-
PGTG_08779	NW_003526570.1	160902	162583	-	-
PGTG_08785	NW_003526570.1	191844	192942	CC:GO:0005739; BP:GO:0032981; MF:GO:0005515	CC:mitochondrion; BP:mitochondrial respiratory chain complex I assembly; MF:protein binding
PGTG_08865	NW_003526570.1	508750	510343	-	-
PGTG_08867	NW_003526570.1	518001	519719	BP:GO:0006782; BP:GO:0006783; CC:GO:0005829; BP:GO:0006779; MF:GO:0004853; MF:GO:0016829; MF:GO:0016831	BP:protoporphyrinogen IX biosynthetic process; BP:heme biosynthetic process; CC:cytosol; BP:porphyrin-containing compound biosynthetic process; MF:uroporphyrinogen decarboxylase activity; MF:lyase activity; MF:carboxy-lyase activity
PGTG_08873	NW_003526570.1	541328	543229	MF:GO:0004672; BP:GO:0006468; MF:GO:0004674	MF:protein kinase activity; BP:protein phosphorylation; MF:protein serine/threonine kinase activity
PGTG_09061	NW_003526572.1	192621	193963	MF:GO:0004128; BP:GO:0006696; MF:GO:0016491	MF:cytochrome-b5 reductase activity, acting on NAD(P)H; BP:ergosterol biosynthetic process; MF:oxidoreductase activity
PGTG_09091	NW_003526572.1	303237	304819	-	-
PGTG_09325	NW_003526574.1	154357	155756	-GO:0016021; MF:GO:0071949; CC:GO:0016020; MF:GO:0016491; MF:GO:0016705	-GO_0016021; MF:FAD binding; CC:membrane; MF:oxidoreductase activity; MF:oxidoreductase activity, acting on paired donors, with incorporation or reduction of molecular oxygen
PGTG_09329	NW_003526574.1	168999	170735	-GO:0016021; MF:GO:0071949; CC:GO:0016020; MF:GO:0016491; MF:GO:0016705	-GO_0016021; MF:FAD binding; CC:membrane; MF:oxidoreductase activity; MF:oxidoreductase activity, acting on paired donors, with incorporation or reduction of molecular oxygen
PGTG_09330	NW_003526574.1	172329	173660	MF:GO:0071949; MF:GO:0016491; MF:GO:0016705	MF:FAD binding; MF:oxidoreductase activity; MF:oxidoreductase activity, acting on paired donors, with incorporation or reduction of molecular oxygen
PGTG_09372	NW_003526574.1	324806	326329	BP:GO:0006401; CC:GO:0032299	BP:RNA catabolic process; CC:ribonuclease H2 complex
PGTG_10155	NW_003526577.1	637638	639062	-	-
PGTG_10247	NW_003526579.1	11806	13685	CC:GO:0005840; MF:GO:0003723; CC:GO:0022625; MF:GO:0003735; BP:GO:0000027; BP:GO:0006412; CC:GO:1990904	CC:ribosome; MF:RNA binding; CC:cytosolic large ribosomal subunit; MF:structural constituent of ribosome; BP:ribosomal large subunit assembly; BP:translation; CC:ribonucleoprotein complex
PGTG_10412	NW_003526579.1	828096	829858	-	-
PGTG_10436	NW_003526579.1	938037	939068	MF:GO:0008270; MF:GO:0003676; CC:GO:0005634	MF:zinc ion binding; MF:nucleic acid binding; CC:nucleus
PGTG_10616	NW_003526576.1	689885	691017	-	-
PGTG_10780	NW_003526578.1	367573	369509	-	-
PGTG_10889	NW_003526578.1	768592	770333	-	-
PGTG_10901	NW_003526578.1	823280	824806	-	-
PGTG_11064	NW_003526583.1	575301	577095	-	-
PGTG_11118	NW_003526583.1	791014	792434	-	-
PGTG_11160	NW_003526580.1	61274	62632	-	-
PGTG_11165	NW_003526648.2	72718	74617	-	-
PGTG_11351	NW_003526580.1	802678	804235	-	-
PGTG_11375	NW_003526581.1	43714	45320	-	-
PGTG_11455	NW_003526581.1	340785	342518	-	-
PGTG_11504	NW_003526581.1	531766	533490	-	-
PGTG_11634	NW_003526648.3	357881	359735	-	-
PGTG_11946	NW_003526582.1	822096	823373	-	-
PGTG_11987	NW_003526585.1	111861	113290	-	-
PGTG_12261	NW_003526586.1	537960	539343	-	-
PGTG_12402	NW_003526587.1	370027	371266	-	-
PGTG_12438	NW_003526587.1	498084	499547	-	-
PGTG_12691	NW_003526590.1	350705	352545	MF:GO:0008962; MF:GO:0016791; CC:GO:0005739; BP:GO:0032049	MF:phosphatidylglycerophosphatase activity; MF:phosphatase activity; CC:mitochondrion; BP:cardiolipin biosynthetic process
PGTG_12773	NW_003526590.1	669746	671189	-	-
PGTG_12892	NW_003526592.1	549640	551306	-	-
PGTG_12996	NW_003526588.1	261652	263551	CC:GO:0005739; MF:GO:0008757; MF:GO:0035243; MF:GO:0016740; MF:GO:0008168; BP:GO:0032259	CC:mitochondrion; MF:S-adenosylmethionine-dependent methyltransferase activity; MF:protein-arginine omega-N symmetric methyltransferase activity; MF:transferase activity; MF:methyltransferase activity; BP:methylation
PGTG_13122	NW_003526589.1	121210	122999	BP:GO:0052746; BP:GO:0032958; MF:GO:0035299; CC:GO:0005634; MF:GO:0005524; MF:GO:0000166; MF:GO:0016740; MF:GO:0016301; BP:GO:0016310	BP:inositol phosphorylation; BP:inositol phosphate biosynthetic process; MF:inositol pentakisphosphate 2-kinase activity; CC:nucleus; MF:ATP binding; MF:nucleotide binding; MF:transferase activity; MF:kinase activity; BP:phosphorylation
PGTG_13136	NW_003526589.1	185815	187155	CC:GO:0005666; BP:GO:0006351; CC:GO:0005634; MF:GO:0001056; BP:GO:0006383	CC:RNA polymerase III complex; BP:DNA-templated transcription; CC:nucleus; MF:RNA polymerase III activity; BP:transcription by RNA polymerase III
PGTG_13203	NW_003526589.1	449520	451099	BP:GO:0044550	BP:secondary metabolite biosynthetic process
PGTG_13206	NW_003526589.1	455913	457681	-	-
PGTG_13270	NW_003526591.1	105344	107238	BP:GO:0090502; BP:GO:0008033; MF:GO:0004526; MF:GO:0003723; CC:GO:0005655	BP:RNA phosphodiester bond hydrolysis, endonucleolytic; BP:tRNA processing; MF:ribonuclease P activity; MF:RNA binding; CC:nucleolar ribonuclease P complex
PGTG_13339	NW_003526591.1	409668	411491	-	-
PGTG_13640	NW_003526593.1	280254	281900	BP:GO:0007165	BP:signal transduction
PGTG_13706	NW_003526593.1	575412	577078	BP:GO:0030245; BP:GO:0005975; MF:GO:0004553; MF:GO:0016787; MF:GO:0016798; BP:GO:0008152; BP:GO:0000272	BP:cellulose catabolic process; BP:carbohydrate metabolic process; MF:hydrolase activity, hydrolyzing O-glycosyl compounds; MF:hydrolase activity; MF:hydrolase activity, acting on glycosyl bonds; BP:metabolic process; BP:polysaccharide catabolic process
PGTG_13787	NW_003526597.1	333097	334929	CC:GO:0005789; BP:GO:0006488; BP:GO:0006487; -GO:0016021; MF:GO:0004581; CC:GO:0016020	CC:endoplasmic reticulum membrane; BP:dolichol-linked oligosaccharide biosynthetic process; BP:protein N-linked glycosylation; -GO_0016021; MF:dolichyl-phosphate beta-glucosyltransferase activity; CC:membrane
PGTG_13790	NW_003526597.1	340665	342104	-	-
PGTG_13798	NW_003526597.1	363572	365447	MF:GO:0031624; MF:GO:0046872; CC:GO:0005737; MF:GO:0061630; BP:GO:0006511; BP:GO:0000209; BP:GO:0032436; CC:GO:0000151; MF:GO:0005515; BP:GO:0016567; MF:GO:0004842; MF:GO:0008270; MF:GO:0016740	MF:ubiquitin conjugating enzyme binding; MF:metal ion binding; CC:cytoplasm; MF:ubiquitin protein ligase activity; BP:ubiquitin-dependent protein catabolic process; BP:protein polyubiquitination; BP:positive regulation of proteasomal ubiquitin-dependent protein catabolic process; CC:ubiquitin ligase complex; MF:protein binding; BP:protein ubiquitination; MF:ubiquitin-protein transferase activity;…
PGTG_13805	NW_003526597.1	393019	394480	CC:GO:0000110; BP:GO:1901255; BP:GO:0070914; MF:GO:0046872; BP:GO:0033683; MF:GO:0003684; BP:GO:0006284; BP:GO:0006289; BP:GO:0000715; CC:GO:0005634; MF:GO:0003677; BP:GO:0006281; BP:GO:0006974; MF:GO:0008270	CC:nucleotide-excision repair factor 1 complex; BP:nucleotide-excision repair involved in interstrand cross-link repair; BP:UV-damage excision repair; MF:metal ion binding; BP:obsolete nucleotide-excision repair, DNA incision; MF:damaged DNA binding; BP:base-excision repair; BP:nucleotide-excision repair; BP:nucleotide-excision repair, DNA damage recognition; CC:nucleus; MF:DNA binding; BP:DNA re…
PGTG_14032	NW_003526601.1	220483	222366	CC:GO:0005634; BP:GO:0007249	CC:nucleus; BP:I-kappaB kinase/NF-kappaB signaling
PGTG_14036	NW_003526601.1	235168	236878	-	-
PGTG_14215	NW_003526604.1	407160	408722	-	-
PGTG_14239	NW_003526604.1	532189	533936	CC:GO:0005739; BP:GO:0097510; CC:GO:0005634; MF:GO:0004844; MF:GO:0016799; BP:GO:0006284; BP:GO:0006281; MF:GO:0016787; BP:GO:0006974	CC:mitochondrion; BP:base-excision repair, AP site formation via deaminated base removal; CC:nucleus; MF:uracil DNA N-glycosylase activity; MF:hydrolase activity, hydrolyzing N-glycosyl compounds; BP:base-excision repair; BP:DNA repair; MF:hydrolase activity; BP:cellular response to DNA damage stimulus
PGTG_14340	NW_003526599.1	434349	435965	CC:GO:0005634; CC:GO:0005737; BP:GO:0006470; CC:GO:0030289; MF:GO:0019888	CC:nucleus; CC:cytoplasm; BP:protein dephosphorylation; CC:protein phosphatase 4 complex; MF:protein phosphatase regulator activity
PGTG_14404	NW_003526600.1	144408	146170	-	-
PGTG_14414	NW_003526600.1	172508	174400	-	-
PGTG_14435	NW_003526600.1	254910	256333	BP:GO:0000460; BP:GO:0000470; CC:GO:0030687; BP:GO:0006364	BP:maturation of 5.8S rRNA; BP:maturation of LSU-rRNA; CC:preribosome, large subunit precursor; BP:rRNA processing
PGTG_14503	NW_003526596.1	9129	10912	-	-
PGTG_14547	NW_003526596.1	221064	222614	-	-
PGTG_14715	NW_003526603.1	364040	365141	-	-
PGTG_14721	NW_003526603.1	389066	390916	CC:GO:0005634; CC:GO:0005737; MF:GO:0005515	CC:nucleus; CC:cytoplasm; MF:protein binding
PGTG_14786	NW_003526602.1	160268	161605	MF:GO:0008270; MF:GO:0003676; CC:GO:0005634; CC:GO:0005737; MF:GO:0003729; MF:GO:0003727; MF:GO:0045182; BP:GO:2000767	MF:zinc ion binding; MF:nucleic acid binding; CC:nucleus; CC:cytoplasm; MF:mRNA binding; MF:single-stranded RNA binding; MF:translation regulator activity; BP:positive regulation of cytoplasmic translation
PGTG_14824	NW_003526602.1	337388	339281	MF:GO:0005515	MF:protein binding
PGTG_14849	NW_003526602.1	436154	438100	BP:GO:0007007; CC:GO:0005743; -GO:0016021; CC:GO:0016020; CC:GO:0005739	BP:inner mitochondrial membrane organization; CC:mitochondrial inner membrane; -GO_0016021; CC:membrane; CC:mitochondrion
PGTG_14905	NW_003526606.1	150961	152903	MF:GO:0003977; MF:GO:0070569; BP:GO:0006048; MF:GO:0016740	MF:UDP-N-acetylglucosamine diphosphorylase activity; MF:uridylyltransferase activity; BP:UDP-N-acetylglucosamine biosynthetic process; MF:transferase activity
PGTG_14938	NW_003526606.1	294205	295795	-	-
PGTG_15111	NW_003526607.1	482066	483809	-	-
PGTG_15122	NW_003526605.1	41916	43533	BP:GO:0006032; MF:GO:0004568; MF:GO:0008061; CC:GO:0005576; BP:GO:0005975; BP:GO:0000272	BP:chitin catabolic process; MF:chitinase activity; MF:chitin binding; CC:extracellular region; BP:carbohydrate metabolic process; BP:polysaccharide catabolic process
PGTG_15146	NW_003526605.1	158352	160121	CC:GO:0005615	CC:extracellular space
PGTG_15444	NW_003526612.1	423841	425065	-	-
PGTG_15453	NW_003526608.1	15740	17340	-	-
PGTG_15494	NW_003526608.1	169102	170755	-	-
PGTG_15641	NW_003526611.1	392937	394329	CC:GO:0097431; BP:GO:0034453; MF:GO:0019207; BP:GO:0000132; MF:GO:0015631; BP:GO:0090307; BP:GO:0006974; BP:GO:0007052; BP:GO:0000079; CC:GO:0005634	CC:mitotic spindle pole; BP:microtubule anchoring; MF:kinase regulator activity; BP:establishment of mitotic spindle orientation; MF:tubulin binding; BP:mitotic spindle assembly; BP:cellular response to DNA damage stimulus; BP:mitotic spindle organization; BP:regulation of cyclin-dependent protein serine/threonine kinase activity; CC:nucleus
PGTG_15701	NW_003526610.1	205457	207252	MF:GO:0008270; MF:GO:0016616; MF:GO:0016491; MF:GO:0003939; BP:GO:0006062; MF:GO:0046872	MF:zinc ion binding; MF:oxidoreductase activity, acting on the CH-OH group of donors, NAD or NADP as acceptor; MF:oxidoreductase activity; MF:L-iditol 2-dehydrogenase activity; BP:sorbitol catabolic process; MF:metal ion binding
PGTG_15800	NW_003526613.1	211118	212915	-	-
PGTG_15954	NW_003526616.1	106689	108391	MF:GO:0102193; MF:GO:0016301	MF:protein-ribulosamine 3-kinase activity; MF:kinase activity
PGTG_15974	NW_003526616.1	214951	216204	MF:GO:0003735; CC:GO:0005763; BP:GO:0032543	MF:structural constituent of ribosome; CC:mitochondrial small ribosomal subunit; BP:mitochondrial translation
PGTG_16036	NW_003526620.1	129754	131397	-	-
PGTG_16157	NW_003526619.1	270418	272369	-	-
PGTG_16211	NW_003526614.1	139708	141102	MF:GO:0046872	MF:metal ion binding
PGTG_16216	NW_003526614.1	150306	152060	-GO:0016021; BP:GO:0006644; MF:GO:0008195; CC:GO:0016020; BP:GO:0006629	-GO_0016021; BP:phospholipid metabolic process; MF:phosphatidate phosphatase activity; CC:membrane; BP:lipid metabolic process
PGTG_16220	NW_003526614.1	159573	160732	-	-
PGTG_16232	NW_003526614.1	192747	194448	-	-
PGTG_16255	NW_003526614.1	257728	259275	MF:GO:0004364; CC:GO:0005739; BP:GO:0006559; MF:GO:0016034; BP:GO:0006749	MF:glutathione transferase activity; CC:mitochondrion; BP:L-phenylalanine catabolic process; MF:maleylacetoacetate isomerase activity; BP:glutathione metabolic process
PGTG_16374	NW_003526630.1	52265	54258	BP:GO:0070084; MF:GO:0070006; MF:GO:0046872; CC:GO:0005737; BP:GO:0006508; MF:GO:0016787; MF:GO:0008233; MF:GO:0004177; BP:GO:0035551; MF:GO:0008235	BP:protein initiator methionine removal; MF:metalloaminopeptidase activity; MF:metal ion binding; CC:cytoplasm; BP:proteolysis; MF:hydrolase activity; MF:peptidase activity; MF:aminopeptidase activity; BP:protein initiator methionine removal involved in protein maturation; MF:metalloexopeptidase activity
PGTG_16486	NW_003526617.1	179714	181507	-	-
PGTG_16660	NW_003526622.1	221174	223170	BP:GO:0016579; MF:GO:0004843	BP:protein deubiquitination; MF:cysteine-type deubiquitinase activity
PGTG_16661	NW_003526622.1	224699	226156	BP:GO:0016579; MF:GO:0004843	BP:protein deubiquitination; MF:cysteine-type deubiquitinase activity
PGTG_16746	NW_003526623.1	225982	227605	-	-
PGTG_16749	NW_003526623.1	236231	237704	MF:GO:0016788	MF:hydrolase activity, acting on ester bonds
PGTG_16770	NW_003526623.1	322125	323706	BP:GO:0035303; MF:GO:0051721; CC:GO:0005829; BP:GO:0009966	BP:regulation of dephosphorylation; MF:protein phosphatase 2A binding; CC:cytosol; BP:regulation of signal transduction
PGTG_16825	NW_003526624.1	217857	219603	-	-
PGTG_16851	NW_003526624.1	325054	326204	-	-
PGTG_17020	NW_003526632.1	259743	261526	-	-
PGTG_17060	NW_003526625.1	142197	143967	-	-
PGTG_17064	NW_003526625.1	159527	161282	-	-
PGTG_17070	NW_003526625.1	175970	177773	-	-
PGTG_17077	NW_003526625.1	208258	209985	-	-
PGTG_17079	NW_003526625.1	211999	213781	-	-
PGTG_17175	NW_003526631.1	296711	298485	-	-
PGTG_17183	NW_003526626.1	21374	22878	-	-
PGTG_17204	NW_003526626.1	105475	107326	-	-
PGTG_17351	NW_003526633.1	105339	106918	-	-
PGTG_17636	NW_003526636.1	65121	66837	-	-
PGTG_17690	NW_003526636.1	260548	261813	-	-
PGTG_17781	NW_003526639.1	90859	92301	-	-
PGTG_17963	NW_003526641.1	250935	252440	-	-
PGTG_18310	NW_003526648.4	105894	107492	-	-
PGTG_18413	NW_003526642.1	103202	104308	-	-
PGTG_18434	NW_003526642.1	183253	184839	-	-
PGTG_18464	NW_003526648.1	80514	81899	-	-
PGTG_18583	NW_003526660.1	138056	140041	CC:GO:0005871; MF:GO:0008017; CC:GO:0005874; MF:GO:0016887; BP:GO:0007018; MF:GO:0003777; MF:GO:0005524; MF:GO:0000166; CC:GO:0005856	CC:kinesin complex; MF:microtubule binding; CC:microtubule; MF:ATP hydrolysis activity; BP:microtubule-based movement; MF:microtubule motor activity; MF:ATP binding; MF:nucleotide binding; CC:cytoskeleton
PGTG_18625	NW_003526655.1	124450	125949	-	-
PGTG_18631	NW_003526655.1	153797	155223	-	-
PGTG_18858	NW_003526666.1	64568	65985	MF:GO:0016747; MF:GO:0008080; MF:GO:0004596; MF:GO:0016740; MF:GO:0016746; BP:GO:0007059	MF:acyltransferase activity, transferring groups other than amino-acyl groups; MF:N-acetyltransferase activity; MF:peptide alpha-N-acetyltransferase activity; MF:transferase activity; MF:acyltransferase activity; BP:chromosome segregation
PGTG_19012	NW_003526665.1	98366	100051	-	-
PGTG_19043	NW_003526663.1	97549	98935	MF:GO:0071949; MF:GO:0016491; MF:GO:0016705	MF:FAD binding; MF:oxidoreductase activity; MF:oxidoreductase activity, acting on paired donors, with incorporation or reduction of molecular oxygen
PGTG_19160	NW_003526670.1	105063	106625	-	-
PGTG_19587	NW_003526688.1	19673	21027	MF:GO:0046872	MF:metal ion binding
PGTG_19919	NW_003526701.1	49660	50817	MF:GO:0004843; BP:GO:0016579	MF:cysteine-type deubiquitinase activity; BP:protein deubiquitination
PGTG_20345	NW_003526800.1	2641	4355	-	-
PGTG_20425	NW_003526835.1	5394	6948	-	-
PGTG_20547	NW_003526918.1	2572	4539	-	-
PGTG_20570	NW_003526549.1	26016	27819	-	-
PGTG_20583	NW_003526549.1	417372	418959	-	-
PGTG_20597	NW_003526549.1	816378	818148	MF:GO:0003676	MF:nucleic acid binding
PGTG_20599	NW_003526549.1	885206	886318	MF:GO:0008270; MF:GO:0003676; CC:GO:0005634	MF:zinc ion binding; MF:nucleic acid binding; CC:nucleus
PGTG_20640	NW_003526549.1	2510225	2511521	-	-
PGTG_20641	NW_003526549.1	2512108	2513361	-	-
PGTG_20732	NW_003526550.1	764593	765824	-	-
PGTG_20914	NW_003526554.1	609263	610664	-	-
PGTG_20972	NW_003526555.1	1454144	1455909	-	-
PGTG_20996	NW_003526556.1	368498	369792	-	-
PGTG_21064	NW_003526557.1	993625	994974	BP:GO:0006099; MF:GO:0016829; MF:GO:0046912; CC:GO:0005829; MF:GO:0003878; BP:GO:0006085; BP:GO:0006633	BP:tricarboxylic acid cycle; MF:lyase activity; MF:acyltransferase activity, acyl groups converted into alkyl on transfer; CC:cytosol; MF:ATP citrate synthase activity; BP:acetyl-CoA biosynthetic process; BP:fatty acid biosynthetic process
PGTG_21084	NW_003526558.1	286706	288014	-	-
PGTG_21162	NW_003526559.1	148078	149274	-	-
PGTG_21298	NW_003526565.1	229027	230647	-	-
PGTG_21336	NW_003526564.1	344874	346387	-	-
PGTG_21431	NW_003526567.1	748527	750236	-	-
PGTG_21468	NW_003526573.1	290447	292356	MF:GO:0004099; BP:GO:0071555; MF:GO:0016810; BP:GO:0005975; CC:GO:0016020; BP:GO:0000272; CC:GO:0005886; BP:GO:0006032	MF:chitin deacetylase activity; BP:cell wall organization; MF:hydrolase activity, acting on carbon-nitrogen (but not peptide) bonds; BP:carbohydrate metabolic process; CC:membrane; BP:polysaccharide catabolic process; CC:plasma membrane; BP:chitin catabolic process
PGTG_21550	NW_003526572.1	868613	869734	-	-
PGTG_21724	NW_003526578.1	777157	778484	-	-
PGTG_21725	NW_003526578.1	778748	780022	-	-
PGTG_21834	NW_003526582.1	248626	249923	MF:GO:0003723; BP:GO:0006364	MF:RNA binding; BP:rRNA processing
PGTG_21885	NW_003526587.1	392599	393857	-	-
PGTG_22168	NW_003526605.1	345347	347222	CC:GO:0032300; BP:GO:0006298; MF:GO:0016887; MF:GO:0005524; MF:GO:0140664	CC:mismatch repair complex; BP:mismatch repair; MF:ATP hydrolysis activity; MF:ATP binding; MF:ATP-dependent DNA damage sensor activity
PGTG_22178	NW_003526609.1	81722	83320	MF:GO:0003676	MF:nucleic acid binding
PGTG_22259	NW_003526615.1	113785	115734	CC:GO:0005739; BP:GO:0044255	CC:mitochondrion; BP:cellular lipid metabolic process
PGTG_22393	NW_003526624.1	91083	92267	BP:GO:0032508; BP:GO:0000724; CC:GO:0005694; CC:GO:0005634; BP:GO:0006268; CC:GO:0005737; MF:GO:0043138; MF:GO:0009378; BP:GO:0006310; BP:GO:0006281	BP:DNA duplex unwinding; BP:double-strand break repair via homologous recombination; CC:chromosome; CC:nucleus; BP:DNA unwinding involved in DNA replication; CC:cytoplasm; MF:3'-5' DNA helicase activity; MF:four-way junction helicase activity; BP:DNA recombination; BP:DNA repair
PGTG_22457	NW_003526633.1	209526	211201	MF:GO:0008233; MF:GO:0070006; BP:GO:0019538; CC:GO:0005737; MF:GO:0030145; MF:GO:0046872; BP:GO:0006508; MF:GO:0016787; MF:GO:0004177	MF:peptidase activity; MF:metalloaminopeptidase activity; BP:protein metabolic process; CC:cytoplasm; MF:manganese ion binding; MF:metal ion binding; BP:proteolysis; MF:hydrolase activity; MF:aminopeptidase activity
PGTG_22597	NW_003526660.1	116561	118459	CC:GO:0005871; MF:GO:0008017; CC:GO:0005874; MF:GO:0016887; BP:GO:0007018; MF:GO:0003777; MF:GO:0005524; CC:GO:0005856	CC:kinesin complex; MF:microtubule binding; CC:microtubule; MF:ATP hydrolysis activity; BP:microtubule-based movement; MF:microtubule motor activity; MF:ATP binding; CC:cytoskeleton
PGTG_22615	NW_003526654.1	15224	16360	-	-
PGTG_22627	NW_003526662.1	170399	171499	-	-
PGTG_22769	NW_003526751.1	12481	13999	MF:GO:0004311; BP:GO:0045333; BP:GO:0006783; CC:GO:0005739; -GO:0016021; BP:GO:0048034; MF:GO:0008495; MF:GO:0016765; CC:GO:0016020; MF:GO:0016740; CC:GO:0031966; BP:GO:0006784	MF:farnesyltranstransferase activity; BP:cellular respiration; BP:heme biosynthetic process; CC:mitochondrion; -GO_0016021; BP:heme O biosynthetic process; MF:protoheme IX farnesyltransferase activity; MF:transferase activity, transferring alkyl or aryl (other than methyl) groups; CC:membrane; MF:transferase activity; CC:mitochondrial membrane; BP:heme A biosynthetic process

## Sheet: Table S10
Table S10: A total of 39 of the 276 polymorphic Pgt genes encoded predicted secreted proteins.
RefSeq ID	Gene Name	Length (amino acids)	SignalP 3.0																			TMHMM				TargetP					Secreted?
			Cmax	Pos	?	Ymax	pos	?	Smax	pos	?	Smean	?	D	?	!	Cmax	pos	?	Sprob	?			Pred Hel		Prediction	OTHER	SP	mTP	CS Position
XP_003325799.2	PGTG_07001	400	0.878	24	Y	0.806	24	Y	0.991	13	Y	0.835	Y	0.82	Y	S	0.495	24	N	1	Y	ExpAA=2.48	First60=0.04	0	Topology=o	SP	0.000453	0.999527	2e-05	CS pos: 21-22. SLA-QS. Pr: 0.7827	YES
XP_003336055.1	PGTG_17690	359	0.917	21	Y	0.837	21	Y	0.994	13	Y	0.898	Y	0.868	Y	S	0.949	21	Y	1	Y	ExpAA=6.06	First60=6.01	0	Topology=o	SP	9.9e-05	0.999901	0	CS pos: 20-21. VHG-TF. Pr: 0.9497	YES
XP_003320211.2	PGTG_01123	514	0.422	23	Y	0.534	23	Y	0.993	13	Y	0.843	Y	0.688	Y	S	0.715	21	Y	0.999	Y	ExpAA=1.25	First60=0.28	0	Topology=o	SP	0.026232	0.972112	0.001656	CS pos: 20-21. VLC-SA. Pr: 0.7312	YES
XP_003326566.2	PGTG_07544	487	0.344	25	Y	0.522	27	Y	0.989	20	Y	0.925	Y	0.723	Y	S	0.32	29	N	0.999	Y	ExpAA=17.93	First60=17.92	1	Topology=i12-34o	SP	0.121907	0.8743	0.003793	CS pos: 24-25. LLA-SA. Pr: 0.5264	YES
XP_003889761.1	PGTG_21468	432	0.672	19	Y	0.749	19	Y	0.982	13	Y	0.938	Y	0.844	Y	S	0.73	19	Y	0.999	Y	ExpAA=0.91	First60=0.85	0	Topology=o	SP	0.002107	0.997649	0.000243	CS pos: 18-19. VSA-CG. Pr: 0.6966	YES
XP_003326918.1	PGTG_08455	359	0.927	24	Y	0.903	24	Y	0.992	6	Y	0.949	Y	0.926	Y	S	0.979	24	Y	0.997	Y	ExpAA=0.25	First60=0.24	0	Topology=o	SP	0.001507	0.998454	3.9e-05	CS pos: 23-24. SVA-ED. Pr: 0.8946	YES
XP_003335814.1	PGTG_17351	364	0.691	24	Y	0.737	24	Y	0.967	17	Y	0.862	Y	0.8	Y	S	0.56	24	Y	0.997	Y	ExpAA=1.81	First60=1.81	0	Topology=o	SP	0.130556	0.827852	0.041592	CS pos: 25-26. AQV-AP. Pr: 0.3332	YES
XP_003319859.2	PGTG_00771	478	0.422	23	Y	0.571	23	Y	0.986	13	Y	0.945	Y	0.758	Y	S	0.501	25	Y	0.996	Y	ExpAA=15.63	First60=15.50	0	Topology=o	SP	0.000266	0.999593	0.000141	CS pos: 22-23. GIA-TA. Pr: 0.4481	YES
XP_003326561.1	PGTG_07539	418	0.586	22	Y	0.667	22	Y	0.973	13	Y	0.87	Y	0.768	Y	S	0.776	22	Y	0.996	Y	ExpAA=1.08	First60=1.08	0	Topology=o	SP	0.00118	0.998731	8.9e-05	CS pos: 21-22. SQA-AL. Pr: 0.9184	YES
XP_003334627.1	PGTG_16486	404	0.612	23	Y	0.627	23	Y	0.972	4	Y	0.762	Y	0.695	Y	S	0.762	23	Y	0.996	Y	ExpAA=0.17	First60=0.14	0	Topology=o	SP	0.004109	0.995887	4e-06	CS pos: 22-23. SNC-SP. Pr: 0.7970	YES
XP_003321793.1	PGTG_03330	400	0.897	20	Y	0.854	20	Y	0.997	14	Y	0.962	Y	0.908	Y	S	0.731	20	Y	0.995	Y	ExpAA=3.12	First60=3.12	0	Topology=o	SP	0.001288	0.998704	8e-06	CS pos: 22-23. VEG-VT. Pr: 0.4807	YES
XP_003322008.1	PGTG_03545	472	0.525	26	Y	0.566	26	Y	0.966	6	Y	0.782	Y	0.674	Y	S	0.618	26	Y	0.995	Y	ExpAA=15.12	First60=0.03	0	Topology=o	SP	0.052002	0.607984	0.340014	CS pos: 25-26. TQA-VS. Pr: 0.8014	YES
XP_003329360.2	PGTG_10412	516	0.854	24	Y	0.644	24	Y	0.953	13	Y	0.513	Y	0.578	Y	S	0.807	24	Y	0.995	Y	ExpAA=0.59	First60=0.59	0	Topology=o	SP	0.024607	0.974149	0.001244	CS pos: 23-24. SMA-SP. Pr: 0.6953	YES
XP_003334816.2	PGTG_16157	468	0.733	24	Y	0.728	24	Y	0.984	13	Y	0.857	Y	0.792	Y	S	0.918	24	Y	0.995	Y	ExpAA=1.28	First60=1.23	0	Topology=o	SP	0.03515	0.941063	0.023788	CS pos: 23-24. TRA-IR. Pr: 0.7463	YES
XP_003331243.2	PGTG_13206	427	0.322	24	Y	0.471	24	Y	0.993	13	Y	0.84	Y	0.656	Y	S	0.603	24	Y	0.994	Y	ExpAA=0.60	First60=0.60	0	Topology=o	SP	0.005653	0.994256	9.2e-05	CS pos: 23-24. ALS-ME. Pr: 0.4811	YES
XP_003890457.1	PGTG_20914	358	0.66	20	Y	0.693	20	Y	0.945	2	Y	0.811	Y	0.752	Y	S	0.815	20	Y	0.993	Y	ExpAA=0.24	First60=0.07	0	Topology=o	SP	0.000805	0.999119	7.6e-05	CS pos: 19-20. MDA-RP. Pr: 0.4290	YES
XP_003319315.2	PGTG_01489	499	0.734	17	Y	0.731	17	Y	0.933	4	Y	0.831	Y	0.781	Y	S	0.947	17	Y	0.992	Y	ExpAA=0.89	First60=0.65	0	Topology=o	SP	0.01769	0.98229	2e-05	CS pos: 16-17. CSA-MD. Pr: 0.9355	YES
XP_003323824.2	PGTG_05726	375	0.884	31	Y	0.869	31	Y	0.958	21	Y	0.823	Y	0.846	Y	S	0.966	31	Y	0.983	Y	ExpAA=15.86	First60=15.84	0	Topology=o	SP	0.004583	0.995406	1.2e-05	CS pos: 30-31. SSA-LN. Pr: 0.9509	YES
XP_003319858.2	PGTG_00770	339	0.544	35	Y	0.578	35	Y	0.952	22	Y	0.532	Y	0.555	Y	S	0.351	29	N	0.982	Y	ExpAA=10.24	First60=10.20	0	Topology=o	SP	0.104617	0.889081	0.006302	CS pos: 28-29. VCC-SG. Pr: 0.4188	YES
XP_003335785.1	PGTG_17020	353	0.741	24	Y	0.754	24	Y	0.958	14	Y	0.807	Y	0.781	Y	S	0.842	24	Y	0.981	Y	ExpAA=4.30	First60=4.29	0	Topology=o	SP	0.068348	0.929858	0.001794	CS pos: 23-24. VLA-SE. Pr: 0.9073	YES
XP_003890248.1	PGTG_21084	407	0.662	23	Y	0.565	23	Y	0.955	4	Y	0.695	Y	0.63	Y	S	0.482	23	N	0.981	Y	ExpAA=0.33	First60=0.28	0	Topology=o	SP	0.013566	0.983267	0.003168	CS pos: 22-23. NNA-LP. Pr: 0.5764	YES
XP_003325408.1	PGTG_07241	376	0.726	23	Y	0.759	23	Y	0.963	13	Y	0.87	Y	0.815	Y	S	0.897	23	Y	0.98	Y	ExpAA=18.91	First60=18.88	1	Topology=i7-26o	SP	0.018651	0.981247	0.000102	CS pos: 22-23. VTG-HG. Pr: 0.8742	YES
XP_003326845.2	PGTG_08382	360	0.215	20	N	0.254	20	N	0.922	12	Y	0.53	Y	0.392	N	S	0.549	20	Y	0.962	Y	ExpAA=144.84	First60=14.62	6	Topology=i129-151o166-188i195-212o222-244i257-276o286-308i	OTHER	0.565287	0.424768	0.009945		YES
XP_003335299.2	PGTG_17079	336	0.137	22	N	0.274	22	N	0.971	12	Y	0.691	Y	0.483	Y	S	0.519	22	Y	0.948	Y	ExpAA=0.17	First60=0.17	0	Topology=o	SP	0.212809	0.78515	0.002041	CS pos: 21-22. VAS-AP. Pr: 0.5322	YES
XP_003334207.1	PGTG_15444	340	0.366	27	Y	0.472	27	Y	0.968	7	Y	0.775	Y	0.624	Y	S	0.485	25	N	0.947	Y	ExpAA=2.26	First60=2.05	0	Topology=o	SP	0.003391	0.996582	2.7e-05	CS pos: 24-25. IQA-QA. Pr: 0.6128	YES
XP_003335054.2	PGTG_16661	397	0.136	20	N	0.194	40	N	0.96	36	Y	0.468	N	0.331	N	S	0.607	45	Y	0.946	Y	ExpAA=15.81	First60=15.80	0	Topology=o	OTHER	0.647397	0.349299	0.003304		YES
XP_003323875.1	PGTG_05777	397	0.499	24	Y	0.609	24	Y	0.974	11	Y	0.913	Y	0.761	Y	S	0.623	22	Y	0.945	Y	ExpAA=20.07	First60=20.07	1	Topology=i7-29o	SP	0.00519	0.994012	0.000798	CS pos: 21-22. IYA-TA. Pr: 0.7670	YES
XP_003337436.1	PGTG_18858	434	0.167	16	N	0.219	16	N	0.726	1	N	0.349	N	0.284	N	S	0.747	16	Y	0.944	Y	ExpAA=0.00	First60=0.00	0	Topology=o	OTHER	0.999733	0.000267	0		YES
XP_003331897.1	PGTG_13706	510	0.81	20	Y	0.74	20	Y	0.983	4	Y	0.834	Y	0.787	Y	S	0.863	20	Y	0.94	Y	ExpAA=0.23	First60=0.20	0	Topology=o	SP	0.000115	0.999859	2.6e-05	CS pos: 19-20. IRS-QQ. Pr: 0.8230	YES
XP_003329410.1	PGTG_11160	383	0.505	32	Y	0.412	32	Y	0.976	9	Y	0.669	Y	0.54	Y	S	0.227	28	N	0.932	Y	ExpAA=100.67	First60=21.95	5	Topology=o10-32i71-88o177-196i209-231o246-268i	OTHER	0.616924	0.26711	0.115965		YES
XP_003327799.2	PGTG_08566	550	0.412	36	Y	0.549	36	Y	0.911	22	Y	0.699	Y	0.624	Y	S	0.645	31	Y	0.929	Y	ExpAA=11.30	First60=11.27	1	Topology=i13-30o	SP	0.142478	0.853806	0.003715	CS pos: 35-36. AGC-KF. Pr: 0.9106	YES
XP_003325886.1	PGTG_07088	446	0.451	27	Y	0.412	27	Y	0.843	12	N	0.571	Y	0.491	Y	S	0.618	27	Y	0.91	Y	ExpAA=0.02	First60=0.02	0	Topology=o	SP	0.032675	0.940184	0.027141	CS pos: 26-27. TSC-SA. Pr: 0.7207	YES
XP_003307731.1	PGTG_00681	594	0.746	30	Y	0.783	30	Y	0.983	7	Y	0.885	Y	0.834	Y	S	0.713	30	Y	0.901	Y	ExpAA=21.56	First60=21.55	1	Topology=i12-34o	SP	0.102346	0.897434	0.000221	CS pos: 29-30. VMA-TG. Pr: 0.9103	YES
XP_003333516.2	PGTG_14938	354	0.454	22	Y	0.472	22	Y	0.965	12	Y	0.596	Y	0.534	Y	S	0.683	22	Y	0.887	Y	ExpAA=0.13	First60=0.01	0	Topology=o	mTP	0.088604	0.437472	0.473924	CS pos: 28-29. SRQ-EQ. Pr: 0.1836	YES
XP_003307780.1	PGTG_00730	434	0.191	18	N	0.201	18	N	0.684	12	N	0.324	N	0.263	N	S	0.423	37	N	0.849	Y	ExpAA=0.11	First60=0.00	0	Topology=o	mTP	0.014009	0.000175	0.985816	CS pos: 18-19. RSY-AH. Pr: 0.4929	YES
XP_003328036.1	PGTG_09330	443	0.74	26	Y	0.438	26	Y	0.836	24	N	0.38	N	0.409	N	S	0.801	26	Y	0.837	Y	ExpAA=51.40	First60=17.19	0	Topology=o	OTHER	0.912677	0.056081	0.031242		YES
XP_003331369.1	PGTG_12691	408	0.171	23	N	0.317	23	N	0.945	12	Y	0.717	Y	0.517	Y	S	0.381	23	N	0.828	Y	ExpAA=0.03	First60=0.01	0	Topology=o	SP	0.394273	0.571015	0.034711	CS pos: 22-23. SSL-VP. Pr: 0.2739	YES
XP_003335280.2	PGTG_17060	403	0.183	39	N	0.175	22	N	0.585	2	N	0.31	N	0.243	N	S	0.29	18	N	0.811	Y	ExpAA=0.02	First60=0.02	0	Topology=o	OTHER	0.926862	0.071392	0.001746		YES
XP_003335297.1	PGTG_17077	466	0.502	27	Y	0.597	27	Y	0.996	11	Y	0.874	Y	0.736	Y	S	0.326	35	N	0.802	Y	ExpAA=14.53	First60=11.49	0	Topology=o	SP	0.267578	0.73181	0.000612	CS pos: 26-27. VSS-NN. Pr: 0.4413	YES
XP_003307733.1	PGTG_00683	452	0.197	22	N	0.309	22	N	0.9	1	Y	0.651	Y	0.48	Y	S	0.394	22	N	0.748	Y	ExpAA=0.00	First60=0.00	0	Topology=o	mTP	0.452187	0.044121	0.503692	CS pos: 19-20. RQL-ST. Pr: 0.4162	NO
XP_003328035.1	PGTG_09329	427	0.728	26	Y	0.398	26	Y	0.841	24	N	0.354	N	0.376	N	S	0.691	26	Y	0.721	Y	ExpAA=33.10	First60=16.62	1	Topology=i12-29o	OTHER	0.827469	0.043994	0.128537		NO
XP_003323456.2	PGTG_04993	368	0.819	20	Y	0.726	20	Y	0.94	11	Y	0.814	Y	0.77	Y	S	0.564	20	Y	0.713	Y	ExpAA=5.20	First60=4.81	0	Topology=o	SP	0.144343	0.835492	0.020165	CS pos: 19-20. VLA-AP. Pr: 0.3745	NO
XP_003320756.1	PGTG_02778	357	0.146	37	N	0.356	37	Y	0.977	31	Y	0.558	Y	0.457	Y	S	0.274	37	N	0.71	Y	ExpAA=21.36	First60=21.21	1	Topology=i19-41o	OTHER	0.75662	0.174181	0.069199		NO
XP_003321973.2	PGTG_03510	560	0.77	29	Y	0.781	29	Y	0.969	20	Y	0.763	Y	0.772	Y	S	0.674	29	Y	0.675	Y	ExpAA=10.32	First60=9.66	0	Topology=o	SP	0.273996	0.725684	0.00032	CS pos: 28-29. VEP-KP. Pr: 0.7448	NO
XP_003325463.1	PGTG_07296	517	0.24	19	N	0.38	19	Y	0.952	5	Y	0.788	Y	0.584	Y	S	0.459	21	N	0.616	Y	ExpAA=0.16	First60=0.01	0	Topology=o	SP	0.210672	0.787956	0.001371	CS pos: 20-21. CYG-TR. Pr: 0.8568	NO
XP_003326242.2	PGTG_08072	370	0.138	36	N	0.324	36	N	0.996	27	Y	0.659	Y	0.492	Y	S	0.463	36	N	0.61	Y	ExpAA=26.44	First60=22.17	1	Topology=o15-37i	OTHER	0.730949	0.267291	0.00176		NO
XP_003333362.2	PGTG_15146	368	0.098	25	N	0.131	46	N	0.821	28	N	0.269	N	0.2	N	S	0.443	49	N	0.551	Y	ExpAA=7.04	First60=7.03	0	Topology=o	OTHER	0.940947	0.05794	0.001114		NO
XP_003330450.2	PGTG_11987	361	0.518	23	Y	0.356	23	Y	0.865	4	N	0.417	N	0.386	N	S	0.489	23	N	0.516	Y	ExpAA=0.23	First60=0.00	0	Topology=o	OTHER	0.629565	0.30337	0.067065		NO
XP_003336668.1	PGTG_18464	461	0.135	27	N	0.276	27	N	0.98	12	Y	0.75	Y	0.513	Y	Q	0.116	27	N	0.365	N	ExpAA=1.03	First60=0.27	0	Topology=o	OTHER	0.716347	0.278391	0.005262		NO
XP_003328031.1	PGTG_09325	418	0.465	28	Y	0.335	28	Y	0.842	26	N	0.319	N	0.327	N	A	0.134	28	N	0.352	N	ExpAA=42.75	First60=18.42	2	Topology=i12-31o373-395i	OTHER	0.971688	0.025961	0.002351		NO
XP_003338808.2	PGTG_20345	542	0.223	20	N	0.089	20	N	0.207	1	N	0.086	N	0.087	N	Q	0.296	20	N	0.328	N	ExpAA=0.00	First60=0.00	0	Topology=o	OTHER	0.99505	0.00491	4e-05		NO
XP_003320430.1	PGTG_01342	458	0.304	33	N	0.407	33	Y	0.831	27	N	0.517	Y	0.462	Y	Q	0.238	30	N	0.288	N	ExpAA=110.40	First60=1.09	5	Topology=i137-159o174-193i206-228o243-265i277-294o	SP	0.127546	0.866888	0.005566	CS pos: 29-30. IRS-SP. Pr: 0.8874	NO
XP_003321095.2	PGTG_02137	366	0.252	18	N	0.262	18	N	0.537	8	N	0.352	N	0.307	N	Q	0.134	24	N	0.25	N	ExpAA=2.41	First60=2.39	0	Topology=o	OTHER	0.930007	0.047733	0.02226		NO
XP_003307391.2	PGTG_00341	361	0.078	15	N	0.145	39	N	0.925	32	Y	0.396	N	0.271	N	A	0.152	15	N	0.238	N	ExpAA=11.30	First60=11.30	0	Topology=o	OTHER	0.73495	0.204867	0.060183		NO
XP_003325372.2	PGTG_07205	454	0.358	26	Y	0.391	26	Y	0.921	11	Y	0.718	Y	0.554	Y	Q	0.176	26	N	0.192	N	ExpAA=243.01	First60=39.51	11	Topology=o10-28i41-63o73-92i99-121o136-155i160-182o264-286i299-321o354-376i402-424o428-447i	OTHER	0.999216	0.000388	0.000396		NO
XP_003324640.1	PGTG_06177	342	0.126	28	N	0.098	28	N	0.519	4	N	0.234	N	0.166	N	Q	0.043	38	N	0.168	N	ExpAA=1.49	First60=0.00	0	Topology=o	OTHER	0.969701	0.024804	0.005496		NO
XP_003332405.1	PGTG_13790	349	0.102	23	N	0.061	18	N	0.493	1	N	0.186	N	0.124	N	Q	0.058	23	N	0.148	N	ExpAA=0.14	First60=0.00	0	Topology=o	OTHER	0.952509	0.003994	0.043497		NO
XP_003890761.1	PGTG_20570	405	0.222	20	N	0.364	20	Y	0.967	17	Y	0.848	Y	0.606	Y	A	0.085	29	N	0.145	N	ExpAA=2.24	First60=2.23	0	Topology=o	SP	0.062418	0.935258	0.002324	CS pos: 28-29. GLC-HG. Pr: 0.3891	NO
XP_003333689.2	PGTG_15111	550	0.189	20	N	0.056	20	N	0.349	1	N	0.081	N	0.068	N	Q	0.125	20	N	0.137	N	ExpAA=0.00	First60=0.00	0	Topology=o	OTHER	0.999141	0.000813	4.5e-05		NO
XP_003890898.1	PGTG_22769	415	0.117	26	N	0.096	26	N	0.631	1	N	0.227	N	0.162	N	Q	0.058	26	N	0.132	N	ExpAA=161.41	First60=0.83	7	Topology=i164-186o191-208i220-242o247-269i290-312o316-338i383-400o	OTHER	0.993126	9.1e-05	0.006783		NO
XP_003332402.1	PGTG_13787	366	0.294	29	N	0.399	29	Y	0.981	12	Y	0.775	Y	0.587	Y	A	0.058	19	N	0.125	N	ExpAA=22.52	First60=18.35	1	Topology=o4-23i	SP	0.460587	0.52923	0.010183	CS pos: 28-29. VSH-RP. Pr: 0.2912	NO
XP_003890775.1	PGTG_20583	341	0.112	24	N	0.092	24	N	0.617	3	N	0.199	N	0.146	N	Q	0.049	25	N	0.123	N	ExpAA=0.00	First60=0.00	0	Topology=o	OTHER	0.993705	0.006287	7e-06		NO
XP_003324969.1	PGTG_06506	425	0.342	27	Y	0.401	27	Y	0.932	23	Y	0.45	N	0.426	N	Q	0.095	27	N	0.101	N	ExpAA=0.83	First60=0.83	0	Topology=o	OTHER	0.977009	0.021828	0.001163		NO
XP_003327855.2	PGTG_08622	443	0.092	29	N	0.102	19	N	0.422	13	N	0.233	N	0.167	N	Q	0.045	19	N	0.092	N	ExpAA=0.00	First60=0.00	0	Topology=o	OTHER	0.997805	0.001575	0.00062		NO
XP_003331240.2	PGTG_13203	417	0.348	39	Y	0.133	17	N	0.573	1	N	0.214	N	0.174	N	Q	0.063	17	N	0.089	N	ExpAA=0.06	First60=0.00	0	Topology=o	mTP	0.196353	0.001515	0.802131	CS pos: 41-42. RRN-TS. Pr: 0.3279	NO
XP_003327002.2	PGTG_08779	423	0.283	25	N	0.13	25	N	0.477	5	N	0.169	N	0.149	N	Q	0.073	25	N	0.087	N	ExpAA=0.01	First60=0.00	0	Topology=o	OTHER	0.99777	0.001113	0.001117		NO
XP_003325213.1	PGTG_06750	344	0.6	61	Y	0.344	61	Y	0.959	40	Y	0.215	N	0.279	N	A	0.079	61	N	0.082	N	ExpAA=17.59	First60=16.87	0	Topology=o	OTHER	0.998624	0.001349	2.7e-05		NO
XP_003322932.1	PGTG_04469	1145	0.315	29	N	0.171	29	N	0.313	24	N	0.118	N	0.144	N	Q	0.068	29	N	0.077	N	ExpAA=0.64	First60=0.00	0	Topology=o	OTHER	0.899777	0.006198	0.094025		NO
XP_003890351.1	PGTG_20996	372	0.746	30	Y	0.21	30	N	0.304	1	N	0.1	N	0.155	N	Q	0.034	15	N	0.074	N	ExpAA=0.00	First60=0.00	0	Topology=o	OTHER	0.999541	5.3e-05	0.000406		NO
XP_003307160.1	PGTG_00110	349	0.333	24	Y	0.121	24	N	0.397	3	N	0.098	N	0.109	N	Q	0.046	24	N	0.065	N	ExpAA=0.00	First60=0.00	0	Topology=o	OTHER	0.999635	0.000336	2.9e-05		NO
XP_003326570.2	PGTG_07548	469	0.449	27	Y	0.213	27	N	0.446	18	N	0.194	N	0.203	N	Q	0.041	19	N	0.055	N	ExpAA=0.10	First60=0.08	0	Topology=o	OTHER	0.993827	0.005454	0.000719		NO
XP_003323242.2	PGTG_04779	393	0.229	31	N	0.215	17	N	0.881	10	Y	0.435	N	0.325	N	Q	0.039	17	N	0.045	N	ExpAA=0.01	First60=0.01	0	Topology=o	mTP	0.43018	0.0029	0.56692	CS pos: 22-23. TLS-LQ. Pr: 0.0820	NO
XP_003320314.2	PGTG_01226	518	0.087	21	N	0.097	16	N	0.62	12	N	0.244	N	0.171	N	Q	0.019	34	N	0.043	N	ExpAA=0.00	First60=0.00	0	Topology=o	OTHER	0.926983	0.010017	0.063		NO
XP_003320183.2	PGTG_01095	371	0.289	31	N	0.35	31	Y	0.671	20	N	0.31	N	0.33	N	Q	0.02	29	N	0.041	N	ExpAA=1.00	First60=0.99	0	Topology=o	OTHER	0.99698	0.000592	0.002428		NO
XP_003332251.2	PGTG_14547	466	0.472	23	Y	0.165	23	N	0.511	2	N	0.155	N	0.16	N	Q	0.036	23	N	0.038	N	ExpAA=0.11	First60=0.00	0	Topology=o	OTHER	0.997101	0.002808	9.1e-05		NO
XP_003888615.1	PGTG_22597	445	0.336	24	Y	0.169	40	N	0.318	38	N	0.115	N	0.142	N	Q	0.014	40	N	0.036	N	ExpAA=0.01	First60=0.00	0	Topology=o	OTHER	0.744556	0.002355	0.25309		NO
XP_003321262.2	PGTG_02304	374	0.121	22	N	0.062	22	N	0.507	3	N	0.127	N	0.094	N	Q	0.014	22	N	0.034	N	ExpAA=0.01	First60=0.00	0	Topology=o	OTHER	0.998494	0.000776	0.00073		NO
XP_003307690.1	PGTG_00640	392	0.123	24	N	0.067	24	N	0.279	4	N	0.166	N	0.116	N	Q	0.017	24	N	0.032	N	ExpAA=6.55	First60=6.35	0	Topology=o	OTHER	0.992212	0.001195	0.006593		NO
XP_003325518.1	PGTG_07351	347	0.261	26	N	0.029	50	N	0.095	2	N	0.038	N	0.033	N	Q	0.018	50	N	0.032	N	ExpAA=0.00	First60=0.00	0	Topology=o	OTHER	0.999013	0.000591	0.000396		NO
XP_003324385.2	PGTG_05191	371	0.094	18	N	0.033	3	N	0.184	1	N	0.171	N	0.102	N	Q	0.029	18	N	0.031	N	ExpAA=0.00	First60=0.00	0	Topology=o	OTHER	0.999232	7e-06	0.000762		NO
XP_003331539.2	PGTG_13339	607	0.094	17	N	0.192	17	N	0.65	6	N	0.424	N	0.308	N	Q	0.012	23	N	0.03	N	ExpAA=0.01	First60=0.00	0	Topology=o	OTHER	0.560175	5.3e-05	0.439772		NO
XP_003888796.1	PGTG_22457	383	0.262	19	N	0.088	19	N	0.11	2	N	0.061	N	0.074	N	Q	0.016	20	N	0.024	N	ExpAA=0.50	First60=0.00	0	Topology=o	OTHER	0.999903	2.9e-05	6.8e-05		NO
XP_003327777.2	PGTG_08544	374	0.255	27	N	0.293	27	N	0.71	21	N	0.381	N	0.337	N	Q	0.019	27	N	0.021	N	ExpAA=0.04	First60=0.01	0	Topology=o	OTHER	0.935561	0.062641	0.001798		NO
XP_003331470.1	PGTG_13270	378	0.139	26	N	0.12	26	N	0.483	9	N	0.202	N	0.161	N	Q	0.007	24	N	0.021	N	ExpAA=0.03	First60=0.00	0	Topology=o	OTHER	0.998424	0.000754	0.000823		NO
XP_003333693.1	PGTG_15453	387	0.106	21	N	0.065	21	N	0.585	2	N	0.144	N	0.105	N	Q	0.01	21	N	0.021	N	ExpAA=0.01	First60=0.00	0	Topology=o	mTP	0.299898	0.000122	0.699979	CS pos: 16-17. ATH-QA. Pr: 0.2803	NO
XP_003330208.2	PGTG_11118	386	0.089	19	N	0.088	28	N	0.465	6	N	0.172	N	0.13	N	Q	0.015	21	N	0.02	N	ExpAA=0.92	First60=0.00	0	Topology=o	OTHER	0.998707	0.000668	0.000625		NO
XP_003329754.1	PGTG_11504	373	0.07	53	N	0.101	15	N	0.584	6	N	0.413	N	0.257	N	Q	0.006	30	N	0.018	N	ExpAA=0.00	First60=0.00	0	Topology=o	OTHER	0.79907	0.000542	0.200388		NO
XP_003320193.1	PGTG_01105	440	0.301	18	N	0.03	18	N	0.126	2	N	0.037	N	0.034	N	Q	0.013	18	N	0.017	N	ExpAA=0.25	First60=0.00	0	Topology=o	OTHER	0.999979	1.5e-05	5e-06		NO
XP_003330724.1	PGTG_12261	347	0.3	25	N	0.113	25	N	0.454	4	N	0.14	N	0.126	N	Q	0.012	25	N	0.014	N	ExpAA=0.01	First60=0.00	0	Topology=o	mTP	0.389732	0.000145	0.610123	CS pos: 37-38. RYL-AT. Pr: 0.3925	NO
XP_003327008.1	PGTG_08785	333	0.618	30	Y	0.11	30	N	0.288	3	N	0.074	N	0.092	N	Q	0.004	25	N	0.013	N	ExpAA=0.07	First60=0.01	0	Topology=o	OTHER	0.967347	0.010647	0.022005		NO
XP_003329161.1	PGTG_10901	412	0.203	24	N	0.097	24	N	0.359	7	N	0.138	N	0.118	N	Q	0.006	23	N	0.012	N	ExpAA=1.12	First60=0.00	0	Topology=o	OTHER	0.992145	0.002906	0.004949		NO
XP_003331727.2	PGTG_12892	467	0.067	14	N	0.214	14	N	0.939	1	Y	0.702	Y	0.458	Y	Q	0.005	15	N	0.01	N	ExpAA=0.08	First60=0.02	0	Topology=o	OTHER	0.538559	0.023961	0.43748		NO
XP_003335142.2	PGTG_16749	413	0.106	28	N	0.092	36	N	0.407	29	N	0.098	N	0.095	N	Q	0.007	45	N	0.01	N	ExpAA=0.00	First60=0.00	0	Topology=o	OTHER	0.999685	6.6e-05	0.00025		NO
XP_003324103.1	PGTG_06005	443	0.307	28	N	0.374	28	Y	0.883	12	Y	0.503	Y	0.439	Y	Q	0.006	28	N	0.009	N	ExpAA=5.70	First60=0.04	0	Topology=o	OTHER	0.907577	0.084997	0.007426		NO
XP_003319790.1	PGTG_01964	394	0.092	20	N	0.025	2	N	0.106	1	N	0.106	N	0.065	N	Q	0.004	20	N	0.007	N	ExpAA=0.01	First60=0.00	0	Topology=o	OTHER	0.999943	2.4e-05	3.4e-05		NO
XP_003333319.2	PGTG_14239	483	0.24	29	N	0.053	29	N	0.167	9	N	0.045	N	0.049	N	Q	0.005	29	N	0.007	N	ExpAA=0.00	First60=0.00	0	Topology=o	OTHER	0.999908	4e-06	8.8e-05		NO
XP_003319728.1	PGTG_01902	470	0.194	16	N	0.139	16	N	0.304	7	N	0.141	N	0.14	N	Q	0.003	16	N	0.006	N	ExpAA=1.97	First60=0.00	0	Topology=o	OTHER	0.816547	0.002227	0.181227		NO
XP_003321132.1	PGTG_02174	333	0.209	20	N	0.146	20	N	0.375	6	N	0.208	N	0.177	N	Q	0.004	20	N	0.006	N	ExpAA=0.41	First60=0.36	0	Topology=o	OTHER	0.915835	0.007829	0.076336		NO
XP_003321653.1	PGTG_03190	431	0.305	25	N	0.104	37	N	0.287	24	N	0.079	N	0.091	N	Q	0.003	28	N	0.006	N	ExpAA=54.90	First60=12.29	0	Topology=o	OTHER	0.999952	4e-06	4.5e-05		NO
XP_003322191.1	PGTG_03728	340	0.13	29	N	0.131	29	N	0.399	25	N	0.157	N	0.144	N	Q	0.005	29	N	0.006	N	ExpAA=0.14	First60=0.13	0	Topology=o	OTHER	0.99846	0.000509	0.001031		NO
XP_003335330.1	PGTG_17183	415	0.042	39	N	0.182	39	N	0.992	33	Y	0.408	N	0.295	N	A	0.004	43	N	0.006	N	ExpAA=19.35	First60=19.34	1	Topology=i26-45o	OTHER	0.949097	0.050176	0.000727		NO
XP_003337344.1	PGTG_19043	445	0.081	39	N	0.119	39	N	0.413	38	N	0.1	N	0.11	N	Q	0.005	39	N	0.006	N	ExpAA=11.22	First60=6.99	0	Topology=o	OTHER	0.999933	3.2e-05	3.4e-05		NO
XP_003307161.2	PGTG_00111	405	0.043	23	N	0.036	9	N	0.385	3	N	0.174	N	0.105	N	Q	0.002	19	N	0.005	N	ExpAA=0.00	First60=0.00	0	Topology=o	OTHER	0.993616	0.002532	0.003852		NO
XP_003325563.1	PGTG_07396	403	0.068	25	N	0.028	38	N	0.227	3	N	0.049	N	0.038	N	Q	0.002	29	N	0.005	N	ExpAA=0.14	First60=0.00	0	Topology=o	OTHER	0.999245	2e-06	0.000753		NO
XP_003326378.2	PGTG_08208	420	0.14	19	N	0.095	19	N	0.345	12	N	0.123	N	0.109	N	Q	0.003	53	N	0.003	N	ExpAA=0.04	First60=0.01	0	Topology=o	OTHER	0.999821	0.000137	4.2e-05		NO
XP_003331831.1	PGTG_13640	516	0.232	21	N	0.048	23	N	0.161	1	N	0.05	N	0.049	N	Q	0.002	21	N	0.003	N	ExpAA=0.01	First60=0.00	0	Topology=o	OTHER	0.99972	0.000144	0.000135		NO
XP_003336402.2	PGTG_18434	337	0.18	58	N	0.111	39	N	0.478	2	N	0.163	N	0.137	N	Q	0.001	21	N	0.003	N	ExpAA=0.75	First60=0.49	0	Topology=o	OTHER	0.959676	0.011425	0.028899		NO
XP_003319632.1	PGTG_01806	347	0.114	29	N	0.091	29	N	0.207	2	N	0.098	N	0.095	N	Q	0.001	21	N	0.002	N	ExpAA=22.73	First60=0.04	1	Topology=o77-99i	OTHER	0.999867	0.0001	3.3e-05		NO
XP_003321416.1	PGTG_02458	476	0.045	65	N	0.036	47	N	0.108	38	N	0.035	N	0.035	N	Q	0.001	47	N	0.002	N	ExpAA=0.22	First60=0.21	0	Topology=o	OTHER	0.980908	7.1e-05	0.019021		NO
XP_003321522.2	PGTG_03059	1109	0.054	36	N	0.04	36	N	0.096	33	N	0.034	N	0.037	N	Q	0.001	36	N	0.002	N	ExpAA=0.00	First60=0.00	0	Topology=o	OTHER	0.998486	4e-06	0.00151		NO
XP_003321808.2	PGTG_03345	386	0.115	30	N	0.098	30	N	0.35	5	N	0.132	N	0.115	N	Q	0.001	30	N	0.002	N	ExpAA=0.07	First60=0.00	0	Topology=o	OTHER	0.999793	5.6e-05	0.000151		NO
XP_003322733.1	PGTG_04270	371	0.09	33	N	0.122	20	N	0.672	6	N	0.355	N	0.239	N	Q	0.002	20	N	0.002	N	ExpAA=0.00	First60=0.00	0	Topology=o	OTHER	0.908469	0.005282	0.08625		NO
XP_003325558.1	PGTG_07391	517	0.085	17	N	0.062	17	N	0.158	3	N	0.078	N	0.07	N	Q	0.002	22	N	0.002	N	ExpAA=0.00	First60=0.00	0	Topology=o	OTHER	0.935112	0.000183	0.064705		NO
XP_003330901.1	PGTG_12438	387	0.164	27	N	0.088	27	N	0.577	7	N	0.173	N	0.13	N	Q	0.001	27	N	0.002	N	ExpAA=0.22	First60=0.00	0	Topology=o	OTHER	0.998102	0.000529	0.001369		NO
XP_003334525.2	PGTG_15954	333	0.124	28	N	0.083	24	N	0.506	1	N	0.177	N	0.13	N	Q	0	17	N	0.002	N	ExpAA=0.04	First60=0.00	0	Topology=o	OTHER	0.995795	0.003172	0.001033		NO
XP_003319724.1	PGTG_01898	375	0.114	37	N	0.046	37	N	0.142	1	N	0.038	N	0.042	N	Q	0.001	29	N	0.001	N	ExpAA=0.05	First60=0.00	0	Topology=o	OTHER	0.996938	0.000194	0.002868		NO
XP_003319954.2	PGTG_00866	341	0.202	28	N	0.108	28	N	0.398	8	N	0.167	N	0.138	N	Q	0	15	N	0.001	N	ExpAA=0.00	First60=0.00	0	Topology=o	OTHER	0.999127	0.00063	0.000243		NO
XP_003320268.1	PGTG_01180	339	0.078	20	N	0.053	20	N	0.259	3	N	0.098	N	0.075	N	Q	0.001	20	N	0.001	N	ExpAA=0.00	First60=0.00	0	Topology=o	OTHER	0.790517	4.7e-05	0.209436		NO
XP_003320901.2	PGTG_02923	398	0.079	28	N	0.041	13	N	0.31	2	N	0.149	N	0.095	N	Q	0	22	N	0.001	N	ExpAA=174.47	First60=0.00	8	Topology=i77-99o104-126i133-155o181-203i233-255o260-282i294-316o365-387i	OTHER	0.999948	4e-05	1.2e-05		NO
XP_003321192.2	PGTG_02234	377	0.077	21	N	0.077	21	N	0.215	8	N	0.116	N	0.096	N	Q	0	16	N	0.001	N	ExpAA=0.00	First60=0.00	0	Topology=o	OTHER	0.997637	0.001488	0.000875		NO
XP_003321981.1	PGTG_03518	443	0.058	23	N	0.057	23	N	0.598	3	N	0.174	N	0.115	N	Q	0	28	N	0.001	N	ExpAA=0.04	First60=0.00	0	Topology=o	OTHER	0.80288	0.000216	0.196904		NO
XP_003324629.2	PGTG_06166	335	0.067	26	N	0.069	5	N	0.647	1	N	0.391	N	0.23	N	Q	0	22	N	0.001	N	ExpAA=0.28	First60=0.00	0	Topology=o	OTHER	0.999811	0.000112	7.7e-05		NO
XP_003325545.1	PGTG_07378	427	0.106	32	N	0.04	32	N	0.148	1	N	0.039	N	0.039	N	Q	0.001	16	N	0.001	N	ExpAA=0.00	First60=0.00	0	Topology=o	OTHER	0.999979	1.6e-05	5e-06		NO
XP_003325718.2	PGTG_06920	482	0.465	25	Y	0.076	25	N	0.373	2	N	0.06	N	0.068	N	Q	0.001	25	N	0.001	N	ExpAA=0.02	First60=0.00	0	Topology=o	OTHER	0.999984	1.4e-05	2e-06		NO
XP_003325740.1	PGTG_06942	347	0.13	40	N	0.276	40	N	0.829	30	N	0.247	N	0.262	N	Q	0.001	40	N	0.001	N	ExpAA=0.07	First60=0.05	0	Topology=o	OTHER	0.998422	0.001143	0.000435		NO
XP_003325826.2	PGTG_07028	425	0.198	20	N	0.091	20	N	0.689	1	N	0.152	N	0.121	N	Q	0.001	20	N	0.001	N	ExpAA=0.33	First60=0.00	0	Topology=o	OTHER	0.999938	6e-06	5.6e-05		NO
XP_003326172.1	PGTG_08002	388	0.079	18	N	0.057	35	N	0.4	3	N	0.096	N	0.076	N	Q	0	18	N	0.001	N	ExpAA=0.02	First60=0.00	0	Topology=o	OTHER	0.991716	0.001942	0.006342		NO
XP_003327096.2	PGTG_08873	633	0.179	23	N	0.1	23	N	0.372	9	N	0.119	N	0.11	N	Q	0.001	28	N	0.001	N	ExpAA=0.19	First60=0.00	0	Topology=o	OTHER	0.997353	0.001371	0.001276		NO
XP_003329384.2	PGTG_10436	343	0.192	42	N	0.201	42	N	0.616	40	N	0.119	N	0.16	N	Q	0.001	42	N	0.001	N	ExpAA=0.23	First60=0.23	0	Topology=o	OTHER	0.996137	8.9e-05	0.003774		NO
XP_003332675.1	PGTG_14340	423	0.265	27	N	0.084	27	N	0.171	24	N	0.065	N	0.075	N	Q	0	26	N	0.001	N	ExpAA=0.01	First60=0.00	0	Topology=o	OTHER	0.99103	0.000827	0.008143		NO
XP_003333038.2	PGTG_14824	526	0.058	19	N	0.068	13	N	0.565	1	N	0.21	N	0.139	N	Q	0.001	19	N	0.001	N	ExpAA=0.14	First60=0.00	0	Topology=o	OTHER	0.993954	0.000214	0.005832		NO
XP_003334342.1	PGTG_16211	431	0.404	27	Y	0.244	27	N	0.529	22	N	0.189	N	0.216	N	Q	0.001	27	N	0.001	N	ExpAA=0.37	First60=0.00	0	Topology=o	OTHER	0.997781	0.000734	0.001485		NO
XP_003334347.1	PGTG_16216	384	0.177	27	N	0.033	27	N	0.067	1	N	0.027	N	0.03	N	Q	0	27	N	0.001	N	ExpAA=124.20	First60=0.00	6	Topology=o90-112i147-169o184-206i242-264o284-303i316-335o	OTHER	0.999995	3e-06	2e-06		NO
XP_003334868.1	PGTG_16036	412	0.096	21	N	0.048	21	N	0.177	18	N	0.045	N	0.046	N	Q	0.001	21	N	0.001	N	ExpAA=0.85	First60=0.00	0	Topology=o	OTHER	0.999949	3.9e-05	1.2e-05		NO
XP_003335163.1	PGTG_16770	390	0.586	20	Y	0.069	20	N	0.066	3	N	0.032	N	0.051	N	Q	0.001	19	N	0.001	N	ExpAA=0.00	First60=0.00	0	Topology=o	OTHER	0.999953	1.5e-05	3.2e-05		NO
XP_003336904.2	PGTG_18310	359	0.06	18	N	0.07	18	N	0.245	12	N	0.12	N	0.095	N	Q	0.001	18	N	0.001	N	ExpAA=0.01	First60=0.00	0	Topology=o	OTHER	0.931331	7.2e-05	0.068596		NO
XP_003337051.2	PGTG_18631	335	0.096	25	N	0.043	9	N	0.126	3	N	0.057	N	0.05	N	Q	0.001	19	N	0.001	N	ExpAA=0.00	First60=0.00	0	Topology=o	OTHER	0.999954	4.3e-05	3e-06		NO
XP_003338057.2	PGTG_19587	431	0.229	27	N	0.221	27	N	0.658	23	N	0.236	N	0.228	N	Q	0.001	27	N	0.001	N	ExpAA=0.05	First60=0.00	0	Topology=o	OTHER	0.991282	0.005567	0.003151		NO
XP_003888607.1	PGTG_22627	345	0.186	32	N	0.068	32	N	0.153	7	N	0.055	N	0.061	N	Q	0	30	N	0.001	N	ExpAA=0.00	First60=0.00	0	Topology=o	OTHER	0.999654	3.6e-05	0.00031		NO
XP_003888865.1	PGTG_22393	348	0.355	19	Y	0.142	19	N	0.254	13	N	0.144	N	0.143	N	Q	0.001	19	N	0.001	N	ExpAA=0.05	First60=0.00	0	Topology=o	OTHER	0.994694	0.002894	0.002412		NO
XP_003888972.1	PGTG_22259	403	0.091	26	N	0.056	26	N	0.363	2	N	0.125	N	0.091	N	Q	0	24	N	0.001	N	ExpAA=0.03	First60=0.00	0	Topology=o	OTHER	0.803016	0.000251	0.196733		NO
XP_003890837.1	PGTG_20641	397	0.035	34	N	0.06	34	N	0.246	32	N	0.075	N	0.067	N	Q	0.001	34	N	0.001	N	ExpAA=0.32	First60=0.00	0	Topology=o	OTHER	0.998358	0.000286	0.001356		NO
XP_003307198.1	PGTG_00148	439	0.598	19	Y	0.089	19	N	0.098	12	N	0.035	N	0.062	N	Q	0	19	N	0	N	ExpAA=0.00	First60=0.00	0	Topology=o	OTHER	0.999995	3e-06	2e-06		NO
XP_003307375.2	PGTG_00325	382	0.096	35	N	0.036	35	N	0.103	1	N	0.033	N	0.035	N	Q	0	33	N	0	N	ExpAA=0.21	First60=0.00	0	Topology=o	OTHER	0.999976	5e-06	1.9e-05		NO
XP_003307392.1	PGTG_00342	434	0.371	25	Y	0.09	25	N	0.203	3	N	0.075	N	0.082	N	Q	0	25	N	0	N	ExpAA=25.34	First60=0.95	1	Topology=o402-424i	OTHER	0.999533	0.000179	0.000288		NO
XP_003307447.1	PGTG_00397	370	0.017	44	N	0.011	34	N	0.017	1	N	0.01	N	0.011	N	Q	0	0	N	0	N	ExpAA=0.08	First60=0.00	0	Topology=o	OTHER	0.999985	6e-06	8e-06		NO
XP_003307480.1	PGTG_00430	452	0.027	42	N	0.028	3	N	0.112	1	N	0.099	N	0.063	N	Q	0	16	N	0	N	ExpAA=0.00	First60=0.00	0	Topology=o	OTHER	1	0	0		NO
XP_003307490.2	PGTG_00440	521	0.038	15	N	0.013	33	N	0.031	1	N	0.012	N	0.012	N	Q	0	0	N	0	N	ExpAA=0.19	First60=0.00	0	Topology=o	OTHER	0.999948	9e-06	4.3e-05		NO
XP_003307491.1	PGTG_00441	394	0.088	25	N	0.032	4	N	0.175	1	N	0.149	N	0.091	N	Q	0	0	N	0	N	ExpAA=0.01	First60=0.00	0	Topology=o	OTHER	0.998858	2e-06	0.00114		NO
XP_003307534.1	PGTG_00484	420	0.024	22	N	0.032	14	N	0.188	4	N	0.099	N	0.066	N	Q	0	0	N	0	N	ExpAA=0.00	First60=0.00	0	Topology=o	OTHER	0.999975	2.4e-05	1e-06		NO
XP_003307650.1	PGTG_00600	419	0.028	65	N	0.019	9	N	0.071	1	N	0.05	N	0.034	N	Q	0	0	N	0	N	ExpAA=0.10	First60=0.01	0	Topology=o	OTHER	0.999878	2.1e-05	0.000101		NO
XP_003307651.1	PGTG_00601	421	0.045	26	N	0.034	40	N	0.163	13	N	0.038	N	0.036	N	Q	0	15	N	0	N	ExpAA=0.08	First60=0.00	0	Topology=o	OTHER	0.99992	5.7e-05	2.2e-05		NO
XP_003307654.1	PGTG_00604	417	0.454	24	Y	0.045	36	N	0.128	27	N	0.051	N	0.048	N	Q	0	24	N	0	N	ExpAA=0.22	First60=0.00	0	Topology=o	OTHER	0.999907	5.4e-05	3.9e-05		NO
XP_003307655.1	PGTG_00605	423	0.179	34	N	0.059	34	N	0.039	5	N	0.02	N	0.039	N	Q	0	0	N	0	N	ExpAA=0.08	First60=0.00	0	Topology=o	OTHER	0.999985	8e-06	7e-06		NO
XP_003307714.2	PGTG_00664	409	0.021	31	N	0.014	31	N	0.023	1	N	0.015	N	0.014	N	Q	0	0	N	0	N	ExpAA=0.00	First60=0.00	0	Topology=o	OTHER	0.999988	8e-06	4e-06		NO
XP_003307766.2	PGTG_00716	607	0.159	23	N	0.023	6	N	0.123	4	N	0.09	N	0.056	N	Q	0	23	N	0	N	ExpAA=2.98	First60=0.00	0	Topology=o	OTHER	0.999561	3.3e-05	0.000406		NO
XP_003319224.1	PGTG_01398	434	0.038	17	N	0.013	31	N	0.019	1	N	0.012	N	0.013	N	Q	0	0	N	0	N	ExpAA=0.00	First60=0.00	0	Topology=o	OTHER	0.999998	1e-06	1e-06		NO
XP_003319381.1	PGTG_01555	393	0.28	45	N	0.049	45	N	0.131	7	N	0.03	N	0.04	N	Q	0	0	N	0	N	ExpAA=20.41	First60=0.00	0	Topology=o	OTHER	0.999861	2.2e-05	0.000117		NO
XP_003319789.2	PGTG_01963	571	0.032	25	N	0.019	8	N	0.076	4	N	0.059	N	0.039	N	Q	0	44	N	0	N	ExpAA=0.09	First60=0.00	0	Topology=o	OTHER	0.999998	1e-06	1e-06		NO
XP_003319900.2	PGTG_00812	501	0.065	21	N	0.066	3	N	0.615	1	N	0.494	Y	0.28	N	Q	0	21	N	0	N	ExpAA=0.01	First60=0.00	0	Topology=o	OTHER	0.992606	1.7e-05	0.007377		NO
XP_003319924.2	PGTG_00836	380	0.063	26	N	0.04	11	N	0.258	2	N	0.139	N	0.09	N	Q	0	39	N	0	N	ExpAA=0.00	First60=0.00	0	Topology=o	OTHER	0.999923	6.4e-05	1.3e-05		NO
XP_003320091.2	PGTG_01003	483	0.125	22	N	0.012	3	N	0.03	2	N	0.03	N	0.021	N	Q	0	0	N	0	N	ExpAA=0.04	First60=0.00	0	Topology=o	OTHER	0.99998	2e-06	1.8e-05		NO
XP_003320406.1	PGTG_01318	382	0.054	23	N	0.049	14	N	0.17	12	N	0.075	N	0.062	N	Q	0	23	N	0	N	ExpAA=0.02	First60=0.00	0	Topology=o	OTHER	0.993107	7.4e-05	0.006819		NO
XP_003320540.2	PGTG_02562	493	0.166	29	N	0.11	58	N	0.484	51	N	0.087	N	0.098	N	Q	0	58	N	0	N	ExpAA=2.62	First60=0.26	0	Topology=o	OTHER	0.999962	2.5e-05	1.3e-05		NO
XP_003320624.2	PGTG_02646	359	0.076	18	N	0.039	18	N	0.171	6	N	0.067	N	0.053	N	Q	0	0	N	0	N	ExpAA=1.48	First60=0.00	0	Topology=o	OTHER	0.996232	0.003631	0.000136		NO
XP_003320745.1	PGTG_02767	527	0.204	24	N	0.034	24	N	0.078	23	N	0.032	N	0.033	N	Q	0	24	N	0	N	ExpAA=0.00	First60=0.00	0	Topology=o	OTHER	1	0	0		NO
XP_003320866.2	PGTG_02888	334	0.046	30	N	0.026	38	N	0.086	4	N	0.029	N	0.028	N	Q	0	47	N	0	N	ExpAA=0.02	First60=0.00	0	Topology=o	OTHER	0.99879	6e-06	0.001204		NO
XP_003321124.2	PGTG_02166	417	0.143	22	N	0.041	38	N	0.105	33	N	0.04	N	0.041	N	Q	0	0	N	0	N	ExpAA=0.02	First60=0.02	0	Topology=o	OTHER	0.999538	4.7e-05	0.000415		NO
XP_003321348.1	PGTG_02390	396	0.063	19	N	0.029	16	N	0.127	3	N	0.041	N	0.035	N	Q	0	0	N	0	N	ExpAA=0.00	First60=0.00	0	Topology=o	OTHER	0.995866	0.000105	0.004029		NO
XP_003321364.1	PGTG_02406	413	0.029	46	N	0.029	37	N	0.128	26	N	0.042	N	0.035	N	Q	0	0	N	0	N	ExpAA=1.82	First60=0.00	0	Topology=o	OTHER	0.999721	0.000186	9.3e-05		NO
XP_003321720.1	PGTG_03257	370	0.075	24	N	0.036	36	N	0.114	27	N	0.038	N	0.037	N	Q	0	0	N	0	N	ExpAA=0.08	First60=0.00	0	Topology=o	OTHER	0.99986	0.000109	3.1e-05		NO
XP_003321784.1	PGTG_03321	406	0.115	20	N	0.033	32	N	0.046	29	N	0.021	N	0.027	N	Q	0	0	N	0	N	ExpAA=0.07	First60=0.00	0	Topology=o	OTHER	0.999983	1e-05	7e-06		NO
XP_003321898.2	PGTG_03435	336	0.031	58	N	0.028	6	N	0.105	1	N	0.051	N	0.04	N	Q	0	0	N	0	N	ExpAA=0.36	First60=0.00	0	Topology=o	OTHER	0.99988	6e-05	6e-05		NO
XP_003322254.1	PGTG_03791	376	0.173	32	N	0.065	32	N	0.088	27	N	0.031	N	0.048	N	Q	0	0	N	0	N	ExpAA=0.00	First60=0.00	0	Topology=o	OTHER	0.999999	1e-06	0		NO
XP_003322278.1	PGTG_03815	365	0.071	25	N	0.03	27	N	0.06	4	N	0.029	N	0.029	N	Q	0	25	N	0	N	ExpAA=0.00	First60=0.00	0	Topology=o	OTHER	0.99999	0	9e-06		NO
XP_003322466.1	PGTG_04003	352	0.77	33	Y	0.132	33	N	0.213	2	N	0.06	N	0.096	N	Q	0	33	N	0	N	ExpAA=0.01	First60=0.00	0	Topology=o	OTHER	0.999883	2.5e-05	9.2e-05		NO
XP_003322798.1	PGTG_04335	473	0.094	23	N	0.065	12	N	0.425	6	N	0.222	N	0.144	N	Q	0	44	N	0	N	ExpAA=0.01	First60=0.00	0	Topology=o	mTP	0.477845	3.8e-05	0.522117	CS pos: 30-31. NNH-ST. Pr: 0.2434	NO
XP_003322910.2	PGTG_04447	594	0.062	31	N	0.047	31	N	0.339	5	N	0.064	N	0.055	N	Q	0	19	N	0	N	ExpAA=0.02	First60=0.00	0	Topology=o	OTHER	0.999869	0.000106	2.4e-05		NO
XP_003324345.2	PGTG_05151	386	0.196	36	N	0.09	36	N	0.114	25	N	0.031	N	0.061	N	Q	0	0	N	0	N	ExpAA=0.02	First60=0.00	0	Topology=o	OTHER	0.999895	5.1e-05	5.4e-05		NO
XP_003324476.2	PGTG_05282	433	0.044	26	N	0.011	37	N	0.021	25	N	0.013	N	0.012	N	Q	0	0	N	0	N	ExpAA=0.02	First60=0.00	0	Topology=o	OTHER	0.999995	1e-06	4e-06		NO
XP_003324499.1	PGTG_05305	573	0.042	25	N	0.02	3	N	0.071	1	N	0.058	N	0.039	N	Q	0	0	N	0	N	ExpAA=0.00	First60=0.00	0	Topology=o	OTHER	0.999984	2e-06	1.4e-05		NO
XP_003324734.2	PGTG_06271	353	0.052	28	N	0.061	47	N	0.434	34	N	0.114	N	0.088	N	Q	0	20	N	0	N	ExpAA=0.00	First60=0.00	0	Topology=o	OTHER	0.735339	0.000211	0.264451		NO
XP_003324920.2	PGTG_06457	403	0.454	39	Y	0.179	39	N	0.126	38	N	0.053	N	0.116	N	Q	0	0	N	0	N	ExpAA=3.41	First60=0.01	0	Topology=o	OTHER	0.99998	1.4e-05	5e-06		NO
XP_003325624.1	PGTG_06826	365	0.317	26	N	0.075	26	N	0.479	2	N	0.138	N	0.106	N	Q	0	26	N	0	N	ExpAA=1.64	First60=0.01	0	Topology=o	OTHER	0.99965	0.0003	5e-05		NO
XP_003325761.1	PGTG_06963	422	0.655	18	Y	0.189	18	N	0.152	9	N	0.08	N	0.134	N	Q	0	18	N	0	N	ExpAA=0.09	First60=0.06	0	Topology=o	OTHER	0.944154	0.000628	0.055218		NO
XP_003325949.1	PGTG_07779	400	0.164	66	N	0.029	9	N	0.23	2	N	0.084	N	0.056	N	Q	0	25	N	0	N	ExpAA=0.17	First60=0.00	0	Topology=o	OTHER	0.999883	2e-05	9.7e-05		NO
XP_003326083.2	PGTG_07913	373	0.05	39	N	0.024	2	N	0.095	1	N	0.095	N	0.06	N	Q	0	0	N	0	N	ExpAA=0.01	First60=0.00	0	Topology=o	OTHER	0.999893	5e-06	0.000102		NO
XP_003326208.2	PGTG_08038	409	0.042	21	N	0.038	3	N	0.228	1	N	0.186	N	0.112	N	Q	0	21	N	0	N	ExpAA=0.04	First60=0.00	0	Topology=o	OTHER	0.999981	1.9e-05	0		NO
XP_003326276.1	PGTG_08106	364	0.127	28	N	0.062	28	N	0.147	4	N	0.062	N	0.062	N	Q	0	28	N	0	N	ExpAA=0.00	First60=0.00	0	Topology=o	OTHER	0.996139	0.000132	0.003728		NO
XP_003326560.2	PGTG_07538	344	0.085	22	N	0.059	27	N	0.151	25	N	0.057	N	0.058	N	Q	0	18	N	0	N	ExpAA=0.00	First60=0.00	0	Topology=o	OTHER	0.999999	1e-06	0		NO
XP_003326693.1	PGTG_07671	336	0.248	19	N	0.129	37	N	0.163	28	N	0.062	N	0.096	N	Q	0	19	N	0	N	ExpAA=0.19	First60=0.07	0	Topology=o	OTHER	0.999842	6.7e-05	9.1e-05		NO
XP_003326800.1	PGTG_08337	402	0.073	27	N	0.032	27	N	0.057	9	N	0.031	N	0.031	N	Q	0	27	N	0	N	ExpAA=0.06	First60=0.00	0	Topology=o	OTHER	0.999985	1e-05	5e-06		NO
XP_003326854.2	PGTG_08391	408	0.116	23	N	0.017	61	N	0.064	43	N	0.015	N	0.016	N	Q	0	0	N	0	N	ExpAA=0.98	First60=0.00	0	Topology=o	OTHER	0.999975	8e-06	1.8e-05		NO
XP_003326873.1	PGTG_08410	359	0.107	25	N	0.034	25	N	0.097	12	N	0.03	N	0.032	N	Q	0	0	N	0	N	ExpAA=69.30	First60=10.11	3	Topology=i52-74o118-140i213-235o	OTHER	0.999998	2e-06	0		NO
XP_003326943.1	PGTG_08480	491	0.082	38	N	0.033	8	N	0.152	2	N	0.073	N	0.053	N	Q	0	0	N	0	N	ExpAA=0.00	First60=0.00	0	Topology=o	OTHER	0.999933	9e-06	5.7e-05		NO
XP_003327088.2	PGTG_08865	478	0.182	26	N	0.02	26	N	0.042	1	N	0.017	N	0.018	N	Q	0	21	N	0	N	ExpAA=0.12	First60=0.00	0	Topology=o	OTHER	0.99987	0.000128	2e-06		NO
XP_003327090.1	PGTG_08867	387	0.273	23	N	0.017	38	N	0.061	4	N	0.028	N	0.023	N	Q	0	23	N	0	N	ExpAA=5.94	First60=0.00	0	Topology=o	OTHER	0.999814	7.9e-05	0.000108		NO
XP_003327527.1	PGTG_09061	387	0.168	32	N	0.092	32	N	0.119	31	N	0.05	N	0.071	N	Q	0	32	N	0	N	ExpAA=8.48	First60=0.02	0	Topology=o	OTHER	0.963757	0.000326	0.035916		NO
XP_003327557.2	PGTG_09091	447	0.244	21	N	0.04	16	N	0.063	1	N	0.026	N	0.033	N	Q	0	16	N	0	N	ExpAA=1.76	First60=0.00	0	Topology=o	OTHER	0.999978	1.4e-05	8e-06		NO
XP_003327793.1	PGTG_08560	401	0.204	37	N	0.051	37	N	0.182	1	N	0.033	N	0.042	N	Q	0	0	N	0	N	ExpAA=5.92	First60=0.00	0	Topology=o	OTHER	0.990543	2.4e-05	0.009433		NO
XP_003328078.1	PGTG_09372	339	0.035	26	N	0.055	4	N	0.415	1	N	0.293	N	0.174	N	Q	0	0	N	0	N	ExpAA=0.00	First60=0.00	0	Topology=o	OTHER	0.999986	2e-06	1.2e-05		NO
XP_003328657.1	PGTG_10616	352	0.11	25	N	0.017	33	N	0.053	7	N	0.022	N	0.02	N	Q	0	0	N	0	N	ExpAA=0.00	First60=0.00	0	Topology=o	OTHER	0.999589	0.000411	0		NO
XP_003328854.2	PGTG_10155	347	0.084	40	N	0.077	40	N	0.173	36	N	0.038	N	0.058	N	Q	0	0	N	0	N	ExpAA=0.02	First60=0.00	0	Topology=o	OTHER	0.999998	0	1e-06		NO
XP_003329040.2	PGTG_10780	448	0.041	19	N	0.03	3	N	0.133	1	N	0.115	N	0.072	N	Q	0	19	N	0	N	ExpAA=21.99	First60=0.00	1	Topology=i375-397o	OTHER	0.999215	9e-06	0.000776		NO
XP_003329149.2	PGTG_10889	403	0.085	31	N	0.044	31	N	0.089	3	N	0.04	N	0.042	N	Q	0	27	N	0	N	ExpAA=0.93	First60=0.00	0	Topology=o	OTHER	0.99991	2.9e-05	6.1e-05		NO
XP_003329195.1	PGTG_10247	388	0.306	23	N	0.121	23	N	0.455	4	N	0.143	N	0.132	N	Q	0	23	N	0	N	ExpAA=2.28	First60=0.02	0	Topology=o	OTHER	0.997689	1.9e-05	0.002292		NO
XP_003329415.1	PGTG_11165	543	0.185	28	N	0.037	48	N	0.076	32	N	0.022	N	0.03	N	Q	0	0	N	0	N	ExpAA=0.01	First60=0.00	0	Topology=o	OTHER	0.999973	1.3e-05	1.4e-05		NO
XP_003329601.1	PGTG_11351	341	0.068	70	N	0.055	63	N	0.236	55	N	0.046	N	0.05	N	A	0	23	N	0	N	ExpAA=66.93	First60=12.05	3	Topology=o47-69i124-146o198-220i	OTHER	0.999984	1e-06	1.5e-05		NO
XP_003329625.1	PGTG_11375	369	0.114	31	N	0.022	38	N	0.067	1	N	0.032	N	0.027	N	Q	0	0	N	0	N	ExpAA=0.09	First60=0.00	0	Topology=o	OTHER	0.999768	2.9e-05	0.000203		NO
XP_003330154.1	PGTG_11064	561	0.144	28	N	0.028	16	N	0.145	2	N	0.064	N	0.046	N	Q	0	16	N	0	N	ExpAA=0.00	First60=0.00	0	Topology=o	OTHER	0.999895	8.2e-05	2.3e-05		NO
XP_003330297.1	PGTG_11634	337	0.031	23	N	0.017	10	N	0.047	1	N	0.025	N	0.021	N	Q	0	17	N	0	N	ExpAA=0.05	First60=0.00	0	Topology=o	OTHER	0.999985	7e-06	8e-06		NO
XP_003330865.2	PGTG_12402	367	0.021	65	N	0.016	37	N	0.038	20	N	0.019	N	0.017	N	Q	0	0	N	0	N	ExpAA=0.02	First60=0.00	0	Topology=o	OTHER	0.99999	8e-06	2e-06		NO
XP_003331033.1	PGTG_12996	521	0.042	40	N	0.071	16	N	0.596	2	N	0.302	N	0.187	N	Q	0	19	N	0	N	ExpAA=0.07	First60=0.00	0	Topology=o	OTHER	0.521489	2e-05	0.478491		NO
XP_003331159.2	PGTG_13122	498	0.081	31	N	0.042	3	N	0.28	1	N	0.232	N	0.137	N	Q	0	31	N	0	N	ExpAA=0.21	First60=0.20	0	Topology=o	OTHER	0.999966	7e-06	2.6e-05		NO
XP_003331173.2	PGTG_13136	368	0.025	23	N	0.031	3	N	0.152	2	N	0.142	N	0.087	N	Q	0	21	N	0	N	ExpAA=0.00	First60=0.00	0	Topology=o	OTHER	0.999769	3e-06	0.000227		NO
XP_003331451.2	PGTG_12773	369	0.062	17	N	0.035	17	N	0.166	1	N	0.05	N	0.042	N	Q	0	32	N	0	N	ExpAA=0.00	First60=0.00	0	Topology=o	OTHER	0.999919	7e-05	1.1e-05		NO
XP_003332207.1	PGTG_14503	566	0.245	26	N	0.02	2	N	0.073	1	N	0.073	N	0.046	N	Q	0	48	N	0	N	ExpAA=0.01	First60=0.00	0	Topology=o	OTHER	0.999992	2e-06	6e-06		NO
XP_003332413.1	PGTG_13798	470	0.036	33	N	0.023	44	N	0.044	1	N	0.02	N	0.022	N	Q	0	0	N	0	N	ExpAA=0.00	First60=0.00	0	Topology=o	OTHER	0.99999	3e-06	7e-06		NO
XP_003332420.1	PGTG_13805	347	0.042	18	N	0.019	9	N	0.07	3	N	0.041	N	0.03	N	Q	0	18	N	0	N	ExpAA=0.00	First60=0.00	0	Topology=o	OTHER	0.999998	0	1e-06		NO
XP_003332739.2	PGTG_14404	425	0.024	21	N	0.015	34	N	0.035	1	N	0.015	N	0.015	N	Q	0	0	N	0	N	ExpAA=0.00	First60=0.00	0	Topology=o	OTHER	0.99997	1e-05	2e-05		NO
XP_003332749.2	PGTG_14414	417	0.154	27	N	0.046	40	N	0.176	26	N	0.041	N	0.044	N	Q	0	27	N	0	N	ExpAA=0.00	First60=0.00	0	Topology=o	OTHER	0.97369	0.000171	0.026139		NO
XP_003332770.2	PGTG_14435	348	0.023	17	N	0.019	17	N	0.073	4	N	0.029	N	0.024	N	Q	0	0	N	0	N	ExpAA=11.51	First60=0.00	0	Topology=o	OTHER	0.999974	0	2.6e-05		NO
XP_003332873.1	PGTG_14032	379	0.018	70	N	0.013	35	N	0.032	1	N	0.014	N	0.014	N	Q	0	0	N	0	N	ExpAA=0.00	First60=0.00	0	Topology=o	OTHER	0.999829	9e-06	0.000163		NO
XP_003332877.1	PGTG_14036	406	0.231	21	N	0.124	21	N	0.602	2	N	0.147	N	0.136	N	Q	0	21	N	0	N	ExpAA=0.00	First60=0.00	0	Topology=o	OTHER	0.515619	2.7e-05	0.484354		NO
XP_003333000.1	PGTG_14786	445	0.172	28	N	0.06	28	N	0.125	7	N	0.056	N	0.058	N	Q	0	28	N	0	N	ExpAA=0.00	First60=0.00	0	Topology=o	OTHER	0.998837	0.000621	0.000542		NO
XP_003333063.1	PGTG_14849	447	0.27	31	N	0.111	31	N	0.205	12	N	0.061	N	0.086	N	Q	0	31	N	0	N	ExpAA=39.55	First60=0.00	2	Topology=o230-252i424-446o	mTP	0.346611	0.00011	0.653279	CS pos: 28-29. RRT-AS. Pr: 0.4820	NO
XP_003333168.1	PGTG_14715	344	0.071	23	N	0.03	2	N	0.147	1	N	0.147	N	0.089	N	Q	0	0	N	0	N	ExpAA=0.00	First60=0.00	0	Topology=o	OTHER	0.999996	3e-06	1e-06		NO
XP_003333174.1	PGTG_14721	486	0.091	18	N	0.03	3	N	0.128	1	N	0.103	N	0.067	N	Q	0	18	N	0	N	ExpAA=0.32	First60=0.00	0	Topology=o	OTHER	0.999995	4e-06	0		NO
XP_003333295.1	PGTG_14215	365	0.036	23	N	0.025	17	N	0.089	2	N	0.042	N	0.034	N	Q	0	0	N	0	N	ExpAA=0.00	First60=0.00	0	Topology=o	OTHER	0.999991	0	9e-06		NO
XP_003333338.2	PGTG_15122	380	0.141	35	N	0.053	2	N	0.436	1	N	0.436	N	0.244	N	Q	0	17	N	0	N	ExpAA=0.22	First60=0.01	0	Topology=o	OTHER	0.998329	0.001221	0.000451		NO
XP_003333483.1	PGTG_14905	492	0.077	49	N	0.012	41	N	0.034	1	N	0.013	N	0.013	N	Q	0	0	N	0	N	ExpAA=0.04	First60=0.00	0	Topology=o	OTHER	0.999985	5e-06	1e-05		NO
XP_003333734.2	PGTG_15494	359	0.056	25	N	0.013	12	N	0.038	1	N	0.02	N	0.017	N	Q	0	23	N	0	N	ExpAA=0.16	First60=0.00	0	Topology=o	OTHER	0.99999	2e-06	8e-06		NO
XP_003333963.1	PGTG_15693	400	0.158	23	N	0.044	16	N	0.127	2	N	0.057	N	0.05	N	Q	0	16	N	0	N	ExpAA=0.99	First60=0.00	0	Topology=o	OTHER	0.999411	0.000531	5.8e-05		NO
XP_003334097.2	PGTG_15641	345	0.04	24	N	0.02	5	N	0.059	1	N	0.032	N	0.026	N	Q	0	0	N	0	N	ExpAA=0.01	First60=0.00	0	Topology=o	OTHER	0.999982	4e-06	1.5e-05		NO
XP_003334263.2	PGTG_15800	428	0.083	24	N	0.028	16	N	0.061	12	N	0.03	N	0.029	N	Q	0	0	N	0	N	ExpAA=0.01	First60=0.00	0	Topology=o	OTHER	0.999996	3e-06	2e-06		NO
XP_003334351.2	PGTG_16220	344	0.066	66	N	0.022	45	N	0.064	33	N	0.026	N	0.024	N	Q	0	0	N	0	N	ExpAA=0.00	First60=0.00	0	Topology=o	OTHER	0.999893	3e-05	7.7e-05		NO
XP_003334363.2	PGTG_16232	475	0.032	25	N	0.011	48	N	0.025	42	N	0.015	N	0.013	N	Q	0	0	N	0	N	ExpAA=0.00	First60=0.00	0	Topology=o	OTHER	0.999986	1.1e-05	3e-06		NO
XP_003334386.1	PGTG_16255	454	0.016	46	N	0.012	46	N	0.016	35	N	0.011	N	0.012	N	Q	0	0	N	0	N	ExpAA=0.00	First60=0.00	0	Topology=o	OTHER	0.999995	0	4e-06		NO
XP_003334545.1	PGTG_15974	386	0.069	21	N	0.089	21	N	0.4	9	N	0.132	N	0.11	N	Q	0	18	N	0	N	ExpAA=0.00	First60=0.00	0	Topology=o	mTP	0.427233	4.8e-05	0.572719	CS pos: 46-47. RSF-SV. Pr: 0.1639	NO
XP_003335053.2	PGTG_16660	454	0.257	17	N	0.151	17	N	0.237	8	N	0.143	N	0.147	N	Q	0	32	N	0	N	ExpAA=6.05	First60=0.00	0	Topology=o	OTHER	0.999634	0.000283	8.3e-05		NO
XP_003335139.2	PGTG_16746	378	0.037	48	N	0.037	13	N	0.141	2	N	0.061	N	0.049	N	Q	0	0	N	0	N	ExpAA=0.01	First60=0.00	0	Topology=o	OTHER	0.999968	1.5e-05	1.7e-05		NO
XP_003335218.1	PGTG_16825	383	0.195	21	N	0.064	21	N	0.426	1	N	0.086	N	0.075	N	Q	0	20	N	0	N	ExpAA=0.29	First60=0.00	0	Topology=o	OTHER	0.77941	0.000165	0.220425		NO
XP_003335244.2	PGTG_16851	353	0.09	68	N	0.013	36	N	0.029	5	N	0.014	N	0.014	N	Q	0	0	N	0	N	ExpAA=0.00	First60=0.00	0	Topology=o	OTHER	0.999998	1e-06	1e-06		NO
XP_003335284.2	PGTG_17064	341	0.039	19	N	0.035	35	N	0.099	28	N	0.043	N	0.039	N	Q	0	18	N	0	N	ExpAA=79.80	First60=0.01	0	Topology=o	OTHER	0.999863	7e-05	6.6e-05		NO
XP_003335290.1	PGTG_17070	344	0.067	41	N	0.047	41	N	0.141	38	N	0.026	N	0.036	N	Q	0	0	N	0	N	ExpAA=23.20	First60=0.00	1	Topology=i186-208o	OTHER	0.999857	3.5e-05	0.000107		NO
XP_003335351.2	PGTG_17204	381	0.028	70	N	0.036	70	N	0.202	59	N	0.029	N	0.033	N	Q	0	0	N	0	N	ExpAA=125.81	First60=11.20	6	Topology=i50-72o101-123i130-152o210-229i236-253o263-285i	OTHER	0.999985	9e-06	7e-06		NO
XP_003335602.1	PGTG_16374	456	0.201	33	N	0.039	3	N	0.227	1	N	0.162	N	0.101	N	Q	0	0	N	0	N	ExpAA=0.00	First60=0.00	0	Topology=o	OTHER	0.999996	4e-06	0		NO
XP_003335737.2	PGTG_17175	400	0.039	19	N	0.018	4	N	0.061	1	N	0.045	N	0.032	N	Q	0	19	N	0	N	ExpAA=0.00	First60=0.00	0	Topology=o	OTHER	0.999997	1e-06	1e-06		NO
XP_003336001.2	PGTG_17636	550	0.435	30	Y	0.046	38	N	0.197	34	N	0.035	N	0.04	N	Q	0	0	N	0	N	ExpAA=0.01	First60=0.00	0	Topology=o	OTHER	0.999997	2e-06	1e-06		NO
XP_003336200.2	PGTG_17781	341	0.093	24	N	0.05	12	N	0.25	2	N	0.138	N	0.094	N	Q	0	24	N	0	N	ExpAA=0.00	First60=0.00	0	Topology=o	OTHER	0.99991	8.9e-05	1e-06		NO
XP_003336355.1	PGTG_17963	476	0.038	14	N	0.026	14	N	0.053	1	N	0.031	N	0.028	N	Q	0	0	N	0	N	ExpAA=0.02	First60=0.00	0	Topology=o	OTHER	0.99991	2.6e-05	6.4e-05		NO
XP_003336381.2	PGTG_18413	341	0.055	22	N	0.02	2	N	0.069	1	N	0.069	N	0.045	N	Q	0	0	N	0	N	ExpAA=0.00	First60=0.00	0	Topology=o	OTHER	0.999972	2.2e-05	5e-06		NO
XP_003337045.2	PGTG_18625	432	0.062	22	N	0.021	25	N	0.086	2	N	0.03	N	0.025	N	Q	0	22	N	0	N	ExpAA=0.02	First60=0.00	0	Topology=o	OTHER	0.999968	8e-06	2.3e-05		NO
XP_003337223.2	PGTG_18583	594	0.198	41	N	0.061	41	N	0.105	25	N	0.035	N	0.048	N	Q	0	0	N	0	N	ExpAA=0.02	First60=0.00	0	Topology=o	OTHER	0.999983	1.3e-05	4e-06		NO
XP_003337418.1	PGTG_19012	521	0.16	24	N	0.018	24	N	0.032	3	N	0.016	N	0.017	N	Q	0	0	N	0	N	ExpAA=0.00	First60=0.00	0	Topology=o	OTHER	0.999991	1e-06	8e-06		NO
XP_003337563.2	PGTG_19160	412	0.12	29	N	0.036	16	N	0.144	2	N	0.058	N	0.047	N	Q	0	24	N	0	N	ExpAA=0.11	First60=0.00	0	Topology=o	OTHER	0.999585	3.2e-05	0.000383		NO
XP_003338299.2	PGTG_19919	340	0.062	22	N	0.039	38	N	0.088	35	N	0.028	N	0.034	N	Q	0	19	N	0	N	ExpAA=0.05	First60=0.00	0	Topology=o	OTHER	0.999992	2e-06	6e-06		NO
XP_003338888.1	PGTG_20425	464	0.2	27	N	0.042	17	N	0.232	1	N	0.052	N	0.047	N	Q	0	17	N	0	N	ExpAA=0.27	First60=0.00	0	Topology=o	OTHER	0.999953	1.9e-05	2.8e-05		NO
XP_003339007.2	PGTG_20547	655	0.154	22	N	0.024	30	N	0.057	1	N	0.029	N	0.027	N	Q	0	0	N	0	N	ExpAA=0.68	First60=0.00	0	Topology=o	OTHER	0.999768	1.1e-05	0.00022		NO
XP_003888656.1	PGTG_22615	376	0.031	32	N	0.015	37	N	0.068	4	N	0.02	N	0.018	N	Q	0	0	N	0	N	ExpAA=0.41	First60=0.05	0	Topology=o	OTHER	0.999982	1e-06	1.7e-05		NO
XP_003889064.1	PGTG_22178	532	0.169	26	N	0.064	26	N	0.159	4	N	0.056	N	0.06	N	Q	0	26	N	0	N	ExpAA=0.06	First60=0.00	0	Topology=o	OTHER	0.999006	0.000261	0.000733		NO
XP_003889131.1	PGTG_22168	495	0.104	27	N	0.027	27	N	0.121	2	N	0.028	N	0.028	N	Q	0	15	N	0	N	ExpAA=0.00	First60=0.00	0	Topology=o	OTHER	0.998517	1e-05	0.001473		NO
XP_003889407.1	PGTG_21885	379	0.058	63	N	0.02	13	N	0.064	4	N	0.033	N	0.026	N	Q	0	39	N	0	N	ExpAA=0.01	First60=0.00	0	Topology=o	OTHER	0.999322	1.8e-05	0.000661		NO
XP_003889501.1	PGTG_21834	366	0.104	15	N	0.012	38	N	0.019	25	N	0.013	N	0.013	N	Q	0	0	N	0	N	ExpAA=0.00	First60=0.00	0	Topology=o	OTHER	0.999997	0	2e-06		NO
XP_003889619.1	PGTG_21724	413	0.033	20	N	0.021	4	N	0.101	2	N	0.077	N	0.049	N	Q	0	0	N	0	N	ExpAA=0.07	First60=0.00	0	Topology=o	OTHER	0.99993	1.6e-05	5.4e-05		NO
XP_003889620.1	PGTG_21725	381	0.077	36	N	0.061	36	N	0.088	28	N	0.038	N	0.049	N	Q	0	0	N	0	N	ExpAA=0.10	First60=0.00	0	Topology=o	OTHER	0.999824	7.3e-05	0.000103		NO
XP_003889813.1	PGTG_21550	373	0.06	21	N	0.035	40	N	0.154	2	N	0.047	N	0.041	N	Q	0	0	N	0	N	ExpAA=7.29	First60=0.00	0	Topology=o	OTHER	0.999984	1e-05	6e-06		NO
XP_003889962.1	PGTG_21431	459	0.055	22	N	0.014	36	N	0.037	1	N	0.018	N	0.016	N	Q	0	0	N	0	N	ExpAA=0.01	First60=0.00	0	Topology=o	OTHER	0.999998	0	2e-06		NO
XP_003890010.1	PGTG_21298	476	0.082	23	N	0.03	17	N	0.117	2	N	0.061	N	0.045	N	Q	0	0	N	0	N	ExpAA=0.01	First60=0.00	0	Topology=o	OTHER	0.997114	2.3e-05	0.002863		NO
XP_003890049.1	PGTG_21336	343	0.056	25	N	0.026	2	N	0.119	1	N	0.119	N	0.072	N	Q	0	18	N	0	N	ExpAA=0.06	First60=0.00	0	Topology=o	OTHER	0.99997	1.7e-05	1.3e-05		NO
XP_003890200.1	PGTG_21162	398	0.196	66	N	0.035	7	N	0.201	1	N	0.123	N	0.079	N	Q	0	24	N	0	N	ExpAA=0.01	First60=0.00	0	Topology=o	OTHER	0.999968	1.3e-05	1.9e-05		NO
XP_003890424.1	PGTG_20972	523	0.078	14	N	0.058	14	N	0.203	13	N	0.055	N	0.057	N	Q	0	14	N	0	N	ExpAA=0.00	First60=0.00	0	Topology=o	OTHER	0.999709	0.000285	5e-06		NO
XP_003890702.1	PGTG_20732	386	0.029	22	N	0.012	2	N	0.032	1	N	0.032	N	0.022	N	Q	0	0	N	0	N	ExpAA=0.00	First60=0.00	0	Topology=o	OTHER	0.999999	1e-06	0		NO
XP_003890791.1	PGTG_20597	367	0.045	41	N	0.025	41	N	0.129	12	N	0.03	N	0.028	N	Q	0	0	N	0	N	ExpAA=0.04	First60=0.00	0	Topology=o	OTHER	0.999691	0.00027	3.9e-05		NO
XP_003890793.1	PGTG_20599	336	0.042	24	N	0.048	9	N	0.295	1	N	0.112	N	0.08	N	Q	0	20	N	0	N	ExpAA=0.00	First60=0.00	0	Topology=o	OTHER	0.843171	0.000154	0.156675		NO
XP_003890836.1	PGTG_20640	408	0.389	33	Y	0.198	33	N	0.15	21	N	0.068	N	0.133	N	Q	0	33	N	0	N	ExpAA=3.87	First60=0.00	0	Topology=o	OTHER	0.999706	0.000122	0.000172		NO

[truncated: 1 more sheets: Table S11]
