# Supplementary material for: A portable, nanopore-based genotyping platform for near real-time detection of Puccinia graminis f. sp. tritici lineages and fungicide sensitivity
Source: BMC Genomics. 2025 Apr 1;26:327. doi: 10.1186/s12864-025-11428-w (PMC11959956; doi:10.1186/s12864-025-11428-w)
Supplement: Supplementary file 10 — Additional file 10: Dataset S1. Phylogenetic analysis of the 86 Pgt isolates and 2 Pga isolates used to assign Pgt-infected field samples to different genetic groups. Newick format. [file 12864_2025_11428_MOESM10_ESM.nwk]

(((((59OH5B:0.011803290,(86MAR185C:0.000030621,(60IRN10B:0.000012727,84KEN8C:0.000019655)0.916:0.000031615)1.000:0.014861031)1.000:0.008635181,((06ND76C:0.017360920,(US-01:0.012318883,96ZIM2A:0.012604066)1.000:0.008256351)1.000:0.014730482,(126-6711:0.009654098,(59KS19:0.000005984,71MN603-2:0.000005244)1.000:0.007138198)1.000:0.010322017)0.750:0.006555243)1.000:0.033653310,(H-01:0.054875531,(((((((72ETH11-4:0.000053677,07KEN11-2:0.000057497)0.301:0.000237066,Eri-2010-13A:0.000269107)0.997:0.000781744,(((09TAN06-2:0.000067140,(((UVPgt61:0.000000005,UVPgt55:0.000000005)0.920:0.000030318,UVPgt59:0.000009045)0.891:0.000031647,(Ug99:0.000009537,UVPgt60:0.000004451)0.570:0.000001655)1.000:0.000235656)0.764:0.000166260,Ken2010-10A:0.000133772)0.729:0.000438537,(09TAN8-16:0.000100115,09TAN10-1:0.000112152)0.731:0.000297313)0.934:0.001083025)1.000:0.002792419,07KEN24-4:0.000818948)1.000:0.002530602,(ET-01:0.000006652,ET-02:0.000009075)1.000:0.001930492)1.000:0.019973744,(((80MAR33B:0.000066197,84CSK764-3:0.000062025)0.958:0.000194865,((87KEN3018-4:0.000100079,09ETH8-3:0.000047849)0.903:0.000176971,87KEN11-4:0.000064388)0.643:0.000237958)1.000:0.000586245,(84ETH19A:0.000135384,((IR-01:0.000099452,86ITA1042A:0.000076591)0.666:0.000238126,85MAR42-2:0.000140339)0.628:0.000325063)0.933:0.000324279)1.000:0.024610306)1.000:0.031045670,((((M-01:0.000100212,99KS76A:0.000067869)1.000:0.006172830,((65SD2:0.000068496,(UR-01:0.000048091,UR-02:0.000038924)0.985:0.000186973)0.750:0.000117957,(74MN1409:0.000082300,75MN68C:0.000025760)0.952:0.000096876)1.000:0.006605126)1.000:0.020106439,(((((((IR-04:0.000012999,IR-05:0.000027781)1.000:0.000605185,(UK-01:0.000015349,(ET-04:0.000006819,ET-03:0.000006864)0.910:0.000026624)1.000:0.000648326)1.000:0.014642434,(IR-06:0.010742533,(SE-01:0.000568619,(IR-02:0.000127886,IR-03:0.000017054)1.000:0.000319399)1.000:0.006480554)1.000:0.021664393)1.000:0.018295710,(DK-01:0.000007410,DK-02:0.000010424)1.000:0.010070523)1.000:0.027219991,(((ISR2147:0.000032699,ISR2164:0.000036156)1.000:0.012632278,((IT-03:0.000000005,IT-04:0.000000005)0.966:0.000016334,(IT-02:0.000000005,IT-01:0.000000005)0.940:0.000013967)1.000:0.005220812)1.000:0.058883468,(86PAK1030A:0.000073657,(IS-03:0.000022150,IS-02:0.000019277)0.994:0.000099812)1.000:0.022469374)1.000:0.015508168)1.000:0.020829829,01MN84A-1-2:0.012806121)1.000:0.024403127,(77ND82A:0.000054561,56SD37B:0.000048637)1.000:0.016956344)1.000:0.023699730)1.000:0.014021333,(SE-02:0.006796843,SE-03:0.007028459)1.000:5.991024570)0.343:0.000823976)1.000:0.019507055)1.000:0.017408534)1.000:0.015351115,(83ETH6-1:0.003520335,(CZ-02:0.000042335,CZ-03:0.000032959)1.000:0.003674358)1.000:0.002476418)1.000:0.016109243,((SA-06:0.000022705,SA-04:0.000013831)0.992:0.000150193,(SA-07:0.000031570,SA-05:0.000040429)0.964:0.000149184)1.000:0.000564952,(((SA-01:0.000055963,((CZ-01:0.000046295,(34-2-12-13:0.000000005,34-2-12:0.000005733)0.977:0.000047689)0.048:0.000062704,(((21-0:0.000002438,326-1-2-3-5-6:0.000002943)0.894:0.000009134,((Pgt632:0.000234717,Pgt279:0.000000005)0.039:0.000000005,98:0.000000005)0.799:0.000043094)0.997:0.000549130,194:0.000016093)1.000:0.000876014)0.432:0.000409025)0.641:0.000478337,(84CSK759C:0.000113102,83KEN7A:0.000053226)1.000:0.000377024)0.945:0.001318277,(SA-02:0.000020705,SA-03:0.000023698)0.945:0.000167138)0.997:0.001112600);
