# Supplementary material for: A portable, nanopore-based genotyping platform for near real-time detection of Puccinia graminis f. sp. tritici lineages and fungicide sensitivity
Source: BMC Genomics. 2025 Apr 1;26:327. doi: 10.1186/s12864-025-11428-w (PMC11959956; doi:10.1186/s12864-025-11428-w)
Supplement: Supplementary file 11 — Additional file 11: Dataset S2. Phylogenetic analysis of the 86 Pgt isolates, for genes with an average > 0.13 SNP/bp. Newick format. [file 12864_2025_11428_MOESM11_ESM.nwk]

((Pgt632:0.00000154265963908481,21-0:0.00000154265963908481):0.00000154265963908481,((Pgt279:0.00000154265963908481,((((SA-03:0.00000154265963908481,(SA-01:0.00000154265963908481,(34-2-12-13:0.00000154265963908481,34-2-12:0.00000154265963908481):0.00004948411797543808):0.00000154265963908481):0.00004679893065561591,CZ-01:0.00001346072398615201):0.00004823232985389235,(((SA-05:0.00002756199446576224,(SA-07:0.00000154265963908481,(SA-06:0.00000154265963908481,SA-04:0.00000154265963908481):0.00001522701199796154):0.00002665659084807552):0.00018847780087264432,((((CZ-02:0.00000154265963908481,CZ-03:0.00001129980357013754):0.00087005313101279358,83ETH6-1:0.00057101762538068338):0.00049783923474835663,(((H-01:0.01195217830585268946,((((ET-02:0.00000154265963908481,ET-01:0.00000154265963908481):0.00065045629860539832,((((Eri-2010-13A:0.00000154265963908481,((UVPgt59:0.00000154265963908481,((UVPgt55:0.00000154265963908481,UVPgt60:0.00000154265963908481):0.00000154265963908481,UVPgt61:0.00000154265963908481):0.00000154265963908481):0.00000154265963908481,Ug99:0.00000154265963908481):0.00010132970796697815):0.00006273159180524063,07KEN11-2:0.00000154265963908481):0.00000154265963908481,((Ken2010-10A:0.00000154265963908481,09TAN06-2:0.00000154265963908481):0.00009961634106496475,09TAN8-16:0.00001179267928340679):0.00004583151966293037):0.00036787187765305497,(09TAN10-1:0.00000154265963908481,(72ETH11-4:0.00005346729944679803,07KEN24-4:0.00003345962450834825):0.00021164787059908889):0.00011826231368638352):0.00089485311896774595):0.00527610275593092762,((84ETH19A:0.00000154265963908481,(86ITA1042A:0.00000154265963908481,84CSK764-3:0.00000818985856191387):0.00002543677484832408):0.00010501055691938267,(((80MAR33B:0.00003174612516185783,(09ETH8-3:0.00000154265963908481,87KEN11-4:0.00000154265963908481):0.00002573808912404161):0.00000154265963908481,85MAR42-2:0.00000943288219145413):0.00006964438133518729,(87KEN3018-4:0.00002128785460236930,IR-01:0.00000154265963908481):0.00003214392563738431):0.00019654374435495685):0.00449923206766775219):0.00426155392485428035,(((77ND82A:0.00002329805734586903,56SD37B:0.00001739300747220253):0.00161970200094501663,01MN84A-1-2:0.00187497413394017271):0.00471452289374366292,((((86PAK1030A:0.00001009420773698450,(IS-02:0.00000154265963908481,IS-03:0.00000154265963908481):0.00005288532874259173):0.00646154866216784411,((DK-01:0.00000154265963908481,DK-02:0.00000154265963908481):0.00275436847611250672,(((IR-04:0.00000154265963908481,IR-05:0.00003351199818247749):0.00022401994600592664,(UK-01:0.00000154265963908481,(ET-04:0.00000154265963908481,ET-03:0.00000154265963908481):0.00000154265963908481):0.00022550773171908626):0.00350030891557840838,((IR-03:0.00000154265963908481,(IR-02:0.00008684479843250086,SE-01:0.00024111590690865280):0.00011026313786463519):0.00182292398925674938,IR-06:0.00287380326049240398):0.00460327938693071061):0.00458035916790786729):0.00403529243338971062):0.00382463575041621555,((ISR2147:0.00000154265963908481,ISR2164:0.00000154265963908481):0.00293633999979076021,(IT-01:0.00000154265963908481,(IT-02:0.00000154265963908481,(IT-04:0.00000154265963908481,IT-03:0.00000154265963908481):0.00000154265963908481):0.00000154265963908481):0.00191670770741214180):0.01055586360803011277):0.00244922089508124545,(SE-02:0.00107052241100783082,SE-03:0.00290071917206565985):0.17724557828281850558):0.00222403162592043485):0.00857584820020351052):0.00317736289307602978):0.00454268154754306451,((99KS76A:0.00001902744804779350,M-01:0.00002499515454752601):0.00180824994159527359,((UR-01:0.00002014357765031469,UR-02:0.00001133494540307224):0.00004742874403528809,(75MN68C:0.00000949350001399326,(74MN1409:0.00000154265963908481,65SD2:0.00000154265963908481):0.00000154265963908481):0.00006359097442694089):0.00095206112743028033):0.00582716882881131448):0.00365811687452175134,((71MN603-2:0.00000154265963908481,59KS19:0.00000154265963908481):0.00149311988206264905,(((59OH5B:0.00144497423443947621,(86MAR185C:0.00000154265963908481,(60IRN10B:0.00000154265963908481,84KEN8C:0.00000154265963908481):0.00002773060575015447):0.00289198033145566602):0.00163257897252595298,((96ZIM2A:0.00239511948516622818,US-01:0.00217981375365077987):0.00205966552585253428,06ND76C:0.00389878480613898605):0.00335028265968181135):0.00164123093090396159,126-6711:0.00209085894625286005):0.00235718104230130251):0.00533214732749644552):0.00394800202291526424):0.00354684407033228856,(84CSK759C:0.00000154265963908481,83KEN7A:0.00000154265963908481):0.00009303336949772398):0.00028582314547295241):0.00015605451424863001,SA-02:0.00000154265963908481):0.00009539274495156808):0.00024622425573266141,194:0.00000154265963908481):0.00000154265963908481):0.00004645379755795103,98:0.00000154265963908481):0.00000154265963908481,326-1-2-3-5-6:0.00000154265963908481):0.0;
