# Supplementary material for: A portable, nanopore-based genotyping platform for near real-time detection of Puccinia graminis f. sp. tritici lineages and fungicide sensitivity
Source: BMC Genomics. 2025 Apr 1;26:327. doi: 10.1186/s12864-025-11428-w (PMC11959956; doi:10.1186/s12864-025-11428-w)
Supplement: Supplementary file 12 — Additional file 12: Dataset S3. Phylogenetic analysis of Pgt-infected wheat field samples from Kenya and Ethiopia, along with the 102 global Pgt and 2 outgroup Puccinia graminis f. sp. avenae (Pga) isolates used in MARPLE diagnostics. Newick format. [file 12864_2025_11428_MOESM12_ESM.nwk]

(((98:0.000000005,(Pgt279:0.000000005,Pgt632:0.000042563)0.000:0.000000005)0.829:0.000022562,(194:0.000000005,(326-1-2-3-5-6:0.000000005,21-0:0.000000006)0.856:0.000003167)0.739:0.000003158)0.999:0.000143489,(01TUR34A:0.000000005,((SA-03:0.000000005,((34-2-12-13:0.000000005,34-2-12:0.000000005)0.956:0.000028736,SA-02:0.000000005)0.122:0.000000006)0.675:0.000015746,((SA-05:0.000000005,(SA-07:0.000000005,SA-04:0.000000005)0.900:0.000007061)0.517:0.000011926,SA-06:0.000000005)0.985:0.000106424)0.000:0.000066160)0.203:0.000002796,(87ETH3008D:0.000000005,((CZ-01:0.000006522,(SA-01:0.000000005,(84CSK759C:0.000018059,83KEN7A:0.000000005)0.289:0.000003443)0.845:0.000025524)0.521:0.000045224,((((((US-01:0.000925603,(76WA1433B:0.001295170,96ZIM2A:0.001072663)1.000:0.000937463)1.000:0.001106736,(06ND76C:0.001365271,73WA399C:0.003018548)0.818:0.001055135)1.000:0.002040351,(((86MAR185C:0.000006590,(60IRN10B:0.000000005,84KEN8C:0.000000005)0.897:0.000008210)1.000:0.001731741,59OH5B:0.000883521)0.886:0.000802021,(126-6711:0.000731347,(59KS19:0.000000005,71MN603-2:0.000000005)1.000:0.000754377)0.000:0.001192924)0.964:0.001085520)1.000:0.002813498,(((99KS76A:0.000000005,(M-01:0.000000005,69KS170:0.000000005)0.919:0.000016038)1.000:0.000767482,((UR-02:0.000000005,UR-01:0.000000006)0.934:0.000025260,(75MN68C:0.000003251,(74MN1409-VI-A:0.000000005,(74MN1409:0.000000005,65SD2:0.000000005)0.369:0.000000005)0.527:0.000010159)0.834:0.000028292)1.000:0.000984614)1.000:0.002032982,((((((SE-03:0.001513458,SE-02:0.000585932)1.000:0.063315875,(((00M063C:0.000000005,09ID073-2:0.000000005)0.868:0.000009009,77ND82A:0.000000005)0.894:0.000023658,56SD37B:0.000000005)1.000:0.000839416)0.676:0.000223642,(01MN84A-1-2:0.000000005,(81BRA38A:0.000000005,01MN84-A-1-2:0.000000005)0.990:0.000046451)1.000:0.001788894)0.496:0.002240295,(((ISR2147:0.000000005,ISR2164:0.000000005)1.000:0.001547446,(IT-01:0.000000005,(IT-02:0.000000005,(IT-03:0.000000006,IT-04:0.000000005)0.580:0.000000005)0.157:0.000000005)1.000:0.000844902)1.000:0.004657516,((((IR-03:0.000000005,(IR-02:0.000029720,SE-01:0.000044294)0.850:0.000071873)1.000:0.002133067,(((DK-01:0.000000005,DK-02:0.000000006)0.977:0.000076427,13GER17-2:0.000013443)1.000:0.001935153,((IR-06:0.000475210,13ETH22-2:0.001131894)0.937:0.001175257,((ETH-0523-04:0.000000005,(ETH-0523-06:0.000000005,((ETH-0523-02:0.000007465,ETH-0523-05:0.000000005)0.867:0.000008190,(ETH-0523-03:0.000000005,ETH-0523-07:0.000000005)0.731:0.000023949)0.221:0.000000005)0.240:0.000000005)0.872:0.000022052,(NEP-0724-03:0.000005122,(NEP-0724-01:0.000006898,NEP-0724-02:0.000000005)0.994:0.000044838)0.962:0.000061704)1.000:0.005531852)1.000:0.001602376)1.000:0.001266455)0.996:0.001302947,((ET-03:0.000000005,(ET-04:0.000000005,UK-01:0.000000005)0.015:0.000000005)0.989:0.000139047,(IR-05:0.000000005,IR-04:0.000000005)0.995:0.000115874)1.000:0.002116372)1.000:0.002961536,(84MAR10A:0.001375180,(IS-02:0.000006567,(87MDG1054A:0.000000005,(86PAK1030A:0.000000094,IS-03:0.000000005)0.852:0.000006480)0.426:0.000010632)1.000:0.002039720)1.000:0.002542409)1.000:0.001814819)1.000:0.002553717)1.000:0.005093284,(KEN-0224-6:0.000055489,((((KEN-0224-1:0.000000005,(KEN-0224-4:0.000000005,(KEN-0224-2:0.000000005,(KEN-0224-5:0.000000005,KEN-0224-3:0.000017545)0.906:0.000000005)0.148:0.000000006)0.429:0.000000005)0.966:0.000057704,ETH-0523-01:0.000095843)1.000:0.001583879,((ET-02:0.000000005,ET-01:0.000000005)1.000:0.000374506,(((((72ETH11-4:0.000000005,(Ken2010-10A:0.000013199,09TAN10-1:0.000000005)0.878:0.000049350)0.000:0.000000005,(09TAN06-2:0.000008089,07KEN11-2:0.000000005)0.798:0.000011779)0.155:0.000102092,07KEN24-4:0.000058794)0.799:0.000090893,(09TAN8-16:0.000000006,Eri-2010-13A:0.000000005)1.000:0.000046553)0.911:0.000094162,(((Ug99:0.000000005,(((04KEN15604:0.000000005,UVPgt60:0.000000005)0.986:0.000000005,UVPgt55:0.000000005)0.374:0.000000005,UVPgt61:0.000000005)0.397:0.000000005)0.274:0.000000005,06KEN19V3:0.000003405)0.012:0.000000005,UVPgt59:0.000000005)0.990:0.000044609)0.991:0.000463866)0.439:0.000672256)1.000:0.002490306,((86ITA1042A:0.000005961,84ETH19A:0.000000005)1.000:0.000059488,((87KEN11-4:0.000000005,87KEN3018-1:0.000003368)0.806:0.000003449,((IR-01:0.000013537,(84KEN8B:0.000000005,(((80MAR33B:0.000004911,84CSK764-3:0.000000005)0.886:0.000010946,09ETH8-3:0.000006264)0.739:0.000013789,87KEN3018-4:0.000000005)0.261:0.000008456)0.400:0.000020883)0.583:0.000044854,85MAR42-2:0.000011227)0.148:0.000003606)0.778:0.000027779)1.000:0.001863415)0.000:0.001929132)0.921:0.000907841)1.000:0.001626038,H-01:0.005852029)1.000:0.001934886)1.000:0.001925320)1.000:0.002251144,(CZ-02:0.000000005,CZ-03:0.000000006)1.000:0.000351066)0.190:0.000121987,83ETH6-1:0.000253298)1.000:0.001840875)0.888:0.000087070)0.438:0.000000006);
